# Supplementary material for: Ensheathing glia promote increased lifespan and healthy brain aging
Source: Aging Cell. 2023 Feb 24;22(5):e13803. doi: 10.1111/acel.13803 (PMC10186613; doi:10.1111/acel.13803)
Supplement: Supplementary file 2 — Table S1–S6 [file ACEL-22-e13803-s002.xlsx]

## Sheet: Table S1 - GO
Table S1. GO analyses on differentially expressed genes in old and young glia subtypes
GO	Description	p-adj	DEG ratio	background ratio		GO	Description	p-adj	DEG ratio	background ratio
Old vs. young ensheathing glia						Old vs. young brains
GO:0002181	cytoplasmic translation	7.89809e-27	82/1751	131/9810		GO:0045333	cellular respiration	9.84784e-12	50/1387	116/10279
GO:0034330	cell junction organization	1.70083e-14	133/1751	368/9810		GO:0046034	ATP metabolic process	1.71324e-10	51/1387	129/10279
GO:0099537	trans-synaptic signaling	1.05452e-13	112/1751	296/9810		GO:0009060	aerobic respiration	7.47992e-10	44/1387	106/10279
GO:0099536	synaptic signaling	1.9761e-13	113/1751	303/9810		GO:0006091	generation of precursor metabolites and energy	1.1914e-09	66/1387	203/10279
GO:0007268	chemical synaptic transmission	2.5501e-13	110/1751	294/9810		GO:0015980	energy derivation by oxidation of organic compounds	2.81889e-09	54/1387	153/10279
GO:0098916	anterograde trans-synaptic signaling	2.5501e-13	110/1751	294/9810		GO:0034220	ion transmembrane transport	1.05933e-07	83/1387	310/10279
GO:0007267	cell-cell signaling	9.13675e-13	156/1751	483/9810		GO:0006811	ion transport	6.15522e-07	113/1387	486/10279
GO:0040007	growth	6.38519e-10	134/1751	425/9810		GO:0006119	oxidative phosphorylation	7.83559e-07	32/1387	79/10279
GO:0050808	synapse organization	1.66789e-09	102/1751	299/9810		GO:0022900	electron transport chain	2.15505e-06	30/1387	74/10279
GO:0006836	neurotransmitter transport	1.73342e-09	57/1751	131/9810		GO:0006812	cation transport	2.27856e-06	85/1387	343/10279
GO:0042330	taxis	4.74168e-09	109/1751	333/9810		GO:0022904	respiratory electron transport chain	2.50569e-06	28/1387	67/10279
GO:0034329	cell junction assembly	6.09848e-09	82/1751	227/9810		GO:0040007	growth	5.85885e-06	99/1387	429/10279
GO:0061564	axon development	2.14514e-08	107/1751	333/9810		GO:0098660	inorganic ion transmembrane transport	1.06009e-05	66/1387	253/10279
GO:0042592	homeostatic process	2.14514e-08	132/1751	439/9810		GO:0048584	positive regulation of response to stimulus	1.69737e-05	108/1387	491/10279
GO:0031175	neuron projection development	4.27347e-08	136/1751	461/9810		GO:0010647	positive regulation of cell communication	1.97739e-05	97/1387	430/10279
GO:0048589	developmental growth	4.27347e-08	113/1751	363/9810		GO:0023056	positive regulation of signaling	1.97739e-05	97/1387	430/10279
GO:0006811	ion transport	4.27347e-08	137/1751	466/9810		GO:0007268	chemical synaptic transmission	2.28006e-05	73/1387	298/10279
GO:0023061	signal release	4.5774e-08	57/1751	142/9810		GO:0098916	anterograde trans-synaptic signaling	2.28006e-05	73/1387	298/10279
GO:0006812	cation transport	8.00642e-08	103/1751	325/9810		GO:0042330	taxis	2.28006e-05	79/1387	331/10279
GO:0007409	axonogenesis	1.75033e-07	101/1751	321/9810		GO:0098655	cation transmembrane transport	2.73798e-05	63/1387	246/10279
GO:0050804	modulation of chemical synaptic transmission	1.7628e-07	54/1751	136/9810		GO:0099537	trans-synaptic signaling	2.73798e-05	73/1387	300/10279
GO:0099177	regulation of trans-synaptic signaling	1.7628e-07	54/1751	136/9810		GO:0045176	apical protein localization	3.7443e-05	12/1387	18/10279
GO:0006935	chemotaxis	3.07343e-07	89/1751	275/9810		GO:0007267	cell-cell signaling	4.07288e-05	106/1387	492/10279
GO:0009611	response to wounding	3.07343e-07	49/1751	120/9810		GO:0098662	inorganic cation transmembrane transport	4.72599e-05	58/1387	224/10279
GO:0048858	cell projection morphogenesis	3.25656e-07	125/1751	429/9810		GO:0042773	ATP synthesis coupled electron transport	4.72599e-05	24/1387	61/10279
GO:0120039	plasma membrane bounded cell projection morphogenesis	3.25656e-07	125/1751	429/9810		GO:0042775	mitochondrial ATP synthesis coupled electron transport	4.72599e-05	23/1387	57/10279
GO:0000904	cell morphogenesis involved in differentiation	3.53227e-07	133/1751	465/9810		GO:0099536	synaptic signaling	5.5629e-05	73/1387	307/10279
GO:0001505	regulation of neurotransmitter levels	3.82573e-07	47/1751	114/9810		GO:0031175	neuron projection development	5.80957e-05	100/1387	462/10279
GO:0048812	neuron projection morphogenesis	4.23365e-07	124/1751	427/9810		GO:0048858	cell projection morphogenesis	6.05253e-05	94/1387	428/10279
GO:0032990	cell part morphogenesis	4.23365e-07	126/1751	436/9810		GO:0120039	plasma membrane bounded cell projection morphogenesis	6.05253e-05	94/1387	428/10279
GO:0048667	cell morphogenesis involved in neuron differentiation	8.28917e-07	122/1751	423/9810		GO:0032990	cell part morphogenesis	6.61574e-05	95/1387	435/10279
GO:0034220	ion transmembrane transport	9.01816e-07	93/1751	299/9810		GO:0048589	developmental growth	6.61574e-05	83/1387	366/10279
GO:0007269	neurotransmitter secretion	9.01816e-07	43/1751	103/9810		GO:0034330	cell junction organization	6.64024e-05	84/1387	372/10279
GO:0099643	signal release from synapse	9.01816e-07	43/1751	103/9810		GO:0061564	axon development	7.0568e-05	77/1387	333/10279
GO:0009628	response to abiotic stimulus	9.01816e-07	116/1751	398/9810		GO:0019646	aerobic electron transport chain	7.45156e-05	21/1387	51/10279
GO:0097485	neuron projection guidance	2.04821e-06	84/1751	266/9810		GO:0048812	neuron projection morphogenesis	7.66094e-05	93/1387	426/10279
GO:0140352	export from cell	3.02298e-06	76/1751	235/9810		GO:0009628	response to abiotic stimulus	8.3576e-05	88/1387	398/10279
GO:0050803	regulation of synapse structure or activity	4.12267e-06	63/1751	184/9810		GO:0006935	chemotaxis	8.54264e-05	66/1387	274/10279
GO:0007411	axon guidance	4.39167e-06	81/1751	258/9810		GO:0009967	positive regulation of signal transduction	0.000108251	87/1387	395/10279
GO:0045216	cell-cell junction organization	4.39167e-06	35/1751	80/9810		GO:0048667	cell morphogenesis involved in neuron differentiation	0.000156898	91/1387	422/10279
GO:0019725	cellular homeostasis	4.66599e-06	69/1751	209/9810		GO:0099003	vesicle-mediated transport in synapse	0.000200751	33/1387	108/10279
GO:0016477	cell migration	5.57291e-06	91/1751	302/9810		GO:0099504	synaptic vesicle cycle	0.000200751	33/1387	108/10279
GO:0007528	neuromuscular junction development	5.72983e-06	62/1751	182/9810		GO:0097485	neuron projection guidance	0.000210652	63/1387	265/10279
GO:1901700	response to oxygen-containing compound	7.44542e-06	100/1751	343/9810		GO:0006754	ATP biosynthetic process	0.000316848	13/1387	25/10279
GO:0007416	synapse assembly	8.51357e-06	59/1751	172/9810		GO:0007409	axonogenesis	0.000343591	72/1387	320/10279
GO:0032940	secretion by cell	1.0494e-05	73/1751	230/9810		GO:0140352	export from cell	0.000344172	57/1387	236/10279
GO:0098660	inorganic ion transmembrane transport	1.12606e-05	76/1751	243/9810		GO:0015986	proton motive force-driven ATP synthesis	0.00036135	12/1387	22/10279
GO:0098662	inorganic cation transmembrane transport	2.0468e-05	68/1751	213/9810		GO:0016049	cell growth	0.000415146	40/1387	147/10279
GO:0048878	chemical homeostasis	2.0468e-05	82/1751	272/9810		GO:0023061	signal release	0.000415146	39/1387	142/10279
GO:0098655	cation transmembrane transport	2.47657e-05	73/1751	235/9810		GO:0006099	tricarboxylic acid cycle	0.000441736	15/1387	33/10279
GO:0045333	cellular respiration	2.62538e-05	43/1751	115/9810		GO:1902600	proton transmembrane transport	0.000457716	20/1387	53/10279
GO:0035239	tube morphogenesis	2.79305e-05	129/1751	484/9810		GO:0040008	regulation of growth	0.000467752	68/1387	301/10279
GO:1903530	regulation of secretion by cell	2.97676e-05	38/1751	97/9810		GO:0050808	synapse organization	0.000516243	68/1387	302/10279
GO:0050807	regulation of synapse organization	3.41343e-05	53/1751	155/9810		GO:0007411	axon guidance	0.000523954	60/1387	257/10279
GO:0009060	aerobic respiration	3.45298e-05	40/1751	105/9810		GO:0000904	cell morphogenesis involved in differentiation	0.0006789	95/1387	464/10279
GO:0045055	regulated exocytosis	3.76182e-05	29/1751	66/9810		GO:0034329	cell junction assembly	0.000901925	54/1387	228/10279
GO:0051046	regulation of secretion	4.0805e-05	39/1751	102/9810		GO:0050804	modulation of chemical synaptic transmission	0.00107405	37/1387	138/10279
GO:0006865	amino acid transport	4.0805e-05	25/1751	53/9810		GO:0099177	regulation of trans-synaptic signaling	0.00107405	37/1387	138/10279
GO:0040008	regulation of growth	4.0805e-05	87/1751	299/9810		GO:0032940	secretion by cell	0.00111273	54/1387	230/10279
GO:0051124	synaptic assembly at neuromuscular junction	4.69609e-05	49/1751	141/9810		GO:0042592	homeostatic process	0.00119649	90/1387	441/10279
GO:0046903	secretion	4.74631e-05	74/1751	244/9810		GO:0035265	organ growth	0.0013067	15/1387	36/10279
GO:0007274	neuromuscular synaptic transmission	4.94292e-05	33/1751	81/9810		GO:0006836	neurotransmitter transport	0.00150908	35/1387	130/10279
GO:0007447	imaginal disc pattern formation	6.99122e-05	40/1751	108/9810		GO:0048598	embryonic morphogenesis	0.00158221	53/1387	228/10279
GO:0007560	imaginal disc morphogenesis	6.99122e-05	104/1751	379/9810		GO:0009145	purine nucleoside triphosphate biosynthetic process	0.00158221	13/1387	29/10279
GO:0048563	post-embryonic animal organ morphogenesis	6.99122e-05	104/1751	379/9810		GO:0009205	purine ribonucleoside triphosphate metabolic process	0.00158221	13/1387	29/10279
GO:0070887	cellular response to chemical stimulus	8.05492e-05	121/1751	458/9810		GO:0009206	purine ribonucleoside triphosphate biosynthetic process	0.00158221	13/1387	29/10279
GO:0006091	generation of precursor metabolites and energy	8.05492e-05	63/1751	201/9810		GO:0032411	positive regulation of transporter activity	0.00158221	13/1387	29/10279
GO:1904396	regulation of neuromuscular junction development	9.31071e-05	42/1751	117/9810		GO:0032414	positive regulation of ion transmembrane transporter activity	0.00158221	13/1387	29/10279
GO:0007155	cell adhesion	9.59846e-05	67/1751	219/9810		GO:0009612	response to mechanical stimulus	0.00163135	14/1387	33/10279
GO:0046034	ATP metabolic process	9.59846e-05	44/1751	125/9810		GO:0022898	regulation of transmembrane transporter activity	0.00163135	15/1387	37/10279
GO:0001667	ameboidal-type cell migration	0.000110255	57/1751	178/9810		GO:0032409	regulation of transporter activity	0.00163135	15/1387	37/10279
GO:0002376	immune system process	0.000110255	112/1751	420/9810		GO:0032412	regulation of ion transmembrane transporter activity	0.00163135	15/1387	37/10279
GO:0043297	apical junction assembly	0.000110255	22/1751	46/9810		GO:0030036	actin cytoskeleton organization	0.00180834	64/1387	293/10279
GO:0051963	regulation of synapse assembly	0.000110255	42/1751	118/9810		GO:0051094	positive regulation of developmental process	0.00180834	53/1387	230/10279
GO:0008582	regulation of synaptic assembly at neuromuscular junction	0.000130943	40/1751	111/9810		GO:0043297	apical junction assembly	0.00200895	17/1387	46/10279
GO:0016331	morphogenesis of embryonic epithelium	0.000133851	41/1751	115/9810		GO:0034765	regulation of ion transmembrane transport	0.00213348	16/1387	42/10279
GO:0010631	epithelial cell migration	0.000135891	53/1751	163/9810		GO:0009144	purine nucleoside triphosphate metabolic process	0.00216296	13/1387	30/10279
GO:0007043	cell-cell junction assembly	0.000135948	26/1751	60/9810		GO:0090066	regulation of anatomical structure size	0.00237782	52/1387	227/10279
GO:0016079	synaptic vesicle exocytosis	0.000135948	26/1751	60/9810		GO:0010648	negative regulation of cell communication	0.00256154	77/1387	374/10279
GO:0060562	epithelial tube morphogenesis	0.000137947	116/1751	441/9810		GO:0046903	secretion	0.00259272	55/1387	245/10279
GO:0006955	immune response	0.000137947	84/1751	296/9810		GO:0051240	positive regulation of multicellular organismal process	0.00266012	45/1387	189/10279
GO:0090132	epithelium migration	0.000156393	53/1751	164/9810		GO:0023057	negative regulation of signaling	0.00270669	77/1387	375/10279
GO:0044057	regulation of system process	0.000157456	27/1751	64/9810		GO:0034762	regulation of transmembrane transport	0.00272527	16/1387	43/10279
GO:0099003	vesicle-mediated transport in synapse	0.000185036	39/1751	109/9810		GO:0050767	regulation of neurogenesis	0.00279656	33/1387	125/10279
GO:0099504	synaptic vesicle cycle	0.000185036	39/1751	109/9810		GO:2001257	regulation of cation channel activity	0.00279656	12/1387	27/10279
GO:0007424	open tracheal system development	0.000185036	70/1751	237/9810		GO:0034767	positive regulation of ion transmembrane transport	0.00289431	13/1387	31/10279
GO:0035222	wing disc pattern formation	0.000188697	31/1751	79/9810		GO:0009142	nucleoside triphosphate biosynthetic process	0.00289431	14/1387	35/10279
GO:0048870	cell motility	0.000198315	94/1751	344/9810		GO:0030029	actin filament-based process	0.002904	65/1387	305/10279
GO:0051674	localization of cell	0.000208516	95/1751	349/9810		GO:0050803	regulation of synapse structure or activity	0.00297461	44/1387	185/10279
GO:0006887	exocytosis	0.000210511	37/1751	102/9810		GO:0060284	regulation of cell development	0.00310878	39/1387	158/10279
GO:0030001	metal ion transport	0.000214701	66/1751	221/9810		GO:0046847	filopodium assembly	0.00342186	16/1387	44/10279
GO:0042063	gliogenesis	0.000229759	34/1751	91/9810		GO:0045216	cell-cell junction organization	0.00342405	24/1387	81/10279
GO:1901888	regulation of cell junction assembly	0.000231279	42/1751	122/9810		GO:0048638	regulation of developmental growth	0.00361259	52/1387	232/10279
GO:0090130	tissue migration	0.000239634	54/1751	171/9810		GO:1904062	regulation of cation transmembrane transport	0.00361259	15/1387	40/10279
GO:0043954	cellular component maintenance	0.000304378	14/1751	24/9810		GO:0031346	positive regulation of cell projection organization	0.00362558	21/1387	67/10279
GO:0007602	phototransduction	0.000330235	24/1751	56/9810		GO:0009199	ribonucleoside triphosphate metabolic process	0.00379441	13/1387	32/10279
GO:0009581	detection of external stimulus	0.000342526	29/1751	74/9810		GO:0009201	ribonucleoside triphosphate biosynthetic process	0.00379441	13/1387	32/10279
GO:0009582	detection of abiotic stimulus	0.000342526	29/1751	74/9810		GO:0034764	positive regulation of transmembrane transport	0.00379441	13/1387	32/10279
GO:0035152	regulation of tube architecture, open tracheal system	0.000349193	33/1751	89/9810		GO:0007269	neurotransmitter secretion	0.00386681	28/1387	102/10279
GO:0007552	metamorphosis	0.000369915	115/1751	447/9810		GO:0099643	signal release from synapse	0.00386681	28/1387	102/10279
GO:0009583	detection of light stimulus	0.000376409	25/1751	60/9810		GO:0006813	potassium ion transport	0.00403783	20/1387	63/10279
GO:0035220	wing disc development	0.000385382	100/1751	378/9810		GO:0006536	glutamate metabolic process	0.0041625	8/1387	14/10279
GO:0015849	organic acid transport	0.000385382	31/1751	82/9810		GO:0007416	synapse assembly	0.0041694	41/1387	172/10279
GO:0042060	wound healing	0.000385382	31/1751	82/9810		GO:0031344	regulation of cell projection organization	0.00432879	36/1387	145/10279
GO:0060249	anatomical structure homeostasis	0.000394744	45/1751	137/9810		GO:0007626	locomotory behavior	0.00459398	43/1387	184/10279
GO:0034331	cell junction maintenance	0.000470923	13/1751	22/9810		GO:0048878	chemical homeostasis	0.00459658	59/1387	276/10279
GO:0060541	respiratory system development	0.000514017	70/1751	245/9810		GO:0009141	nucleoside triphosphate metabolic process	0.00471999	14/1387	37/10279
GO:0003333	amino acid transmembrane transport	0.000551118	20/1751	44/9810		GO:0043270	positive regulation of ion transport	0.00471999	14/1387	37/10279
GO:0044419	biological process involved in interspecies interaction between organisms	0.00056449	118/1751	466/9810		GO:2000026	regulation of multicellular organismal development	0.00482392	57/1387	265/10279
GO:0050877	nervous system process	0.00056449	118/1751	466/9810		GO:0140694	non-membrane-bounded organelle assembly	0.00522766	47/1387	208/10279
GO:0098609	cell-cell adhesion	0.00056449	45/1751	139/9810		GO:0019725	cellular homeostasis	0.0053612	48/1387	214/10279
GO:0051961	negative regulation of nervous system development	0.000625521	31/1751	84/9810		GO:0008652	cellular amino acid biosynthetic process	0.00571489	15/1387	42/10279
GO:0048584	positive regulation of response to stimulus	0.000648586	124/1751	496/9810		GO:0010508	positive regulation of autophagy	0.00579812	17/1387	51/10279
GO:0009607	response to biotic stimulus	0.00068831	109/1751	426/9810		GO:0016331	morphogenesis of embryonic epithelium	0.00633949	30/1387	116/10279
GO:0043207	response to external biotic stimulus	0.00068831	109/1751	426/9810		GO:0050805	negative regulation of synaptic transmission	0.00644188	10/1387	22/10279
GO:0051707	response to other organism	0.00068831	109/1751	426/9810		GO:2001259	positive regulation of cation channel activity	0.00644188	10/1387	22/10279
GO:0048585	negative regulation of response to stimulus	0.00068831	103/1751	398/9810		GO:0009117	nucleotide metabolic process	0.00648336	45/1387	199/10279
GO:0010648	negative regulation of cell communication	0.00070134	98/1751	375/9810		GO:0046620	regulation of organ growth	0.00648336	13/1387	34/10279
GO:0048167	regulation of synaptic plasticity	0.000704487	17/1751	35/9810		GO:0070050	neuron cellular homeostasis	0.00672929	12/1387	30/10279
GO:0007623	circadian rhythm	0.000704487	48/1751	153/9810		GO:0022603	regulation of anatomical structure morphogenesis	0.00687746	41/1387	177/10279
GO:0015980	energy derivation by oxidation of organic compounds	0.000704487	48/1751	153/9810		GO:0010959	regulation of metal ion transport	0.00698473	17/1387	52/10279
GO:0048678	response to axon injury	0.000704487	12/1751	20/9810		GO:0007156	homophilic cell adhesion via plasma membrane adhesion molecules	0.00698473	15/1387	43/10279
GO:0048707	instar larval or pupal morphogenesis	0.00072422	109/1751	427/9810		GO:0007028	cytoplasm organization	0.00698473	22/1387	76/10279
GO:0023057	negative regulation of signaling	0.0007483	98/1751	376/9810		GO:0048588	developmental cell growth	0.00698473	22/1387	76/10279
GO:0009314	response to radiation	0.000766868	54/1751	179/9810		GO:0021700	developmental maturation	0.0073182	47/1387	212/10279
GO:0009886	post-embryonic animal morphogenesis	0.000775747	112/1751	442/9810		GO:0031032	actomyosin structure organization	0.00813049	25/1387	92/10279
GO:0019827	stem cell population maintenance	0.000790211	34/1751	97/9810		GO:0001505	regulation of neurotransmitter levels	0.00823219	29/1387	113/10279
GO:0098727	maintenance of cell number	0.000790211	34/1751	97/9810		GO:0051049	regulation of transport	0.00840097	62/1387	302/10279
GO:0048511	rhythmic process	0.000797951	48/1751	154/9810		GO:0009607	response to biotic stimulus	0.00840097	79/1387	406/10279
GO:0009416	response to light stimulus	0.000873575	45/1751	142/9810		GO:0043207	response to external biotic stimulus	0.00840097	79/1387	406/10279
GO:0031099	regeneration	0.000908959	18/1751	39/9810		GO:0051707	response to other organism	0.00840097	79/1387	406/10279
GO:0010647	positive regulation of cell communication	0.000946651	110/1751	435/9810		GO:0009150	purine ribonucleotide metabolic process	0.00848399	37/1387	157/10279
GO:0023056	positive regulation of signaling	0.000946651	110/1751	435/9810		GO:0035332	positive regulation of hippo signaling	0.0085643	12/1387	31/10279
GO:0051094	positive regulation of developmental process	0.0010033	65/1751	229/9810		GO:0043648	dicarboxylic acid metabolic process	0.0085643	12/1387	31/10279
GO:0032269	negative regulation of cellular protein metabolic process	0.00104547	53/1751	177/9810		GO:0032103	positive regulation of response to external stimulus	0.00860352	30/1387	119/10279
GO:1990709	presynaptic active zone organization	0.00108401	11/1751	18/9810		GO:0006952	defense response	0.00876947	73/1387	370/10279
GO:0051049	regulation of transport	0.0011277	81/1751	302/9810		GO:0006753	nucleoside phosphate metabolic process	0.00888117	45/1387	203/10279
GO:0010632	regulation of epithelial cell migration	0.0011574	21/1751	50/9810		GO:0044087	regulation of cellular component biogenesis	0.00941653	61/1387	298/10279
GO:0051248	negative regulation of protein metabolic process	0.0011998	53/1751	178/9810		GO:0006959	humoral immune response	0.00970258	27/1387	104/10279
GO:0046928	regulation of neurotransmitter secretion	0.00122605	14/1751	27/9810		GO:0030855	epithelial cell differentiation	0.00997356	73/1387	372/10279
GO:0051588	regulation of neurotransmitter transport	0.00122605	14/1751	27/9810		GO:0030177	positive regulation of Wnt signaling pathway	0.00997356	17/1387	54/10279
GO:0098542	defense response to other organism	0.00122925	97/1751	377/9810		GO:0016079	synaptic vesicle exocytosis	0.0104822	18/1387	59/10279
GO:0048638	regulation of developmental growth	0.00125392	65/1751	231/9810		GO:0019637	organophosphate metabolic process	0.0104936	74/1387	379/10279
GO:0099558	maintenance of synapse structure	0.00125392	9/1751	13/9810		GO:0050769	positive regulation of neurogenesis	0.0107092	19/1387	64/10279
GO:0035151	regulation of tube size, open tracheal system	0.00131823	20/1751	47/9810		GO:0044419	biological process involved in interspecies interaction between organisms	0.0107311	85/1387	448/10279
GO:0071214	cellular response to abiotic stimulus	0.00149428	27/1751	73/9810		GO:0006955	immune response	0.0107311	58/1387	282/10279
GO:0104004	cellular response to environmental stimulus	0.00149428	27/1751	73/9810		GO:0010257	NADH dehydrogenase complex assembly	0.010826	12/1387	32/10279
GO:0048190	wing disc dorsal/ventral pattern formation	0.00152912	21/1751	51/9810		GO:0032981	mitochondrial respiratory chain complex I assembly	0.010826	12/1387	32/10279
GO:0030534	adult behavior	0.00154672	46/1751	150/9810		GO:0048520	positive regulation of behavior	0.010826	12/1387	32/10279
GO:0016049	cell growth	0.00160004	45/1751	146/9810		GO:0051960	regulation of nervous system development	0.0111303	45/1387	206/10279
GO:0046716	muscle cell cellular homeostasis	0.00175415	15/1751	31/9810		GO:0009064	glutamine family amino acid metabolic process	0.0111303	11/1387	28/10279
GO:0080134	regulation of response to stress	0.00177779	80/1751	302/9810		GO:0072583	clathrin-dependent endocytosis	0.0111303	11/1387	28/10279
GO:0002682	regulation of immune system process	0.00178496	65/1751	234/9810		GO:1904064	positive regulation of cation transmembrane transport	0.0111303	11/1387	28/10279
GO:0007626	locomotory behavior	0.00186024	52/1751	177/9810		GO:0009259	ribonucleotide metabolic process	0.0111303	38/1387	166/10279
GO:0006119	oxidative phosphorylation	0.00192489	28/1751	78/9810		GO:1901615	organic hydroxy compound metabolic process	0.0111303	38/1387	166/10279
GO:1901701	cellular response to oxygen-containing compound	0.00192489	54/1751	186/9810		GO:0045927	positive regulation of growth	0.0116319	30/1387	122/10279
GO:0010035	response to inorganic substance	0.00196778	29/1751	82/9810		GO:0010927	cellular component assembly involved in morphogenesis	0.0116319	32/1387	133/10279
GO:1903825	organic acid transmembrane transport	0.00198884	24/1751	63/9810		GO:0060249	anatomical structure homeostasis	0.0116319	32/1387	133/10279
GO:1905039	carboxylic acid transmembrane transport	0.00198884	24/1751	63/9810		GO:0060541	respiratory system development	0.0116393	51/1387	242/10279
GO:0060560	developmental growth involved in morphogenesis	0.00201322	33/1751	98/9810		GO:0045055	regulated exocytosis	0.0119257	19/1387	65/10279
GO:0048598	embryonic morphogenesis	0.00219842	61/1751	218/9810		GO:0048639	positive regulation of developmental growth	0.0121473	26/1387	101/10279
GO:0018958	phenol-containing compound metabolic process	0.00221385	26/1751	71/9810		GO:0006090	pyruvate metabolic process	0.0121896	13/1387	37/10279
GO:0030003	cellular cation homeostasis	0.0022529	38/1751	119/9810		GO:1901607	alpha-amino acid biosynthetic process	0.0121896	13/1387	37/10279
GO:0048569	post-embryonic animal organ development	0.00228991	110/1751	446/9810		GO:0006914	autophagy	0.0125483	44/1387	202/10279
GO:0035215	genital disc development	0.00233328	20/1751	49/9810		GO:0061919	process utilizing autophagic mechanism	0.0125483	44/1387	202/10279
GO:0045087	innate immune response	0.00245742	54/1751	188/9810		GO:1901605	alpha-amino acid metabolic process	0.0128418	24/1387	91/10279
GO:0072499	photoreceptor cell axon guidance	0.00249606	15/1751	32/9810		GO:0030010	establishment of cell polarity	0.0133579	17/1387	56/10279
GO:0006952	defense response	0.00255844	99/1751	395/9810		GO:0071805	potassium ion transmembrane transport	0.0133579	17/1387	56/10279
GO:0032101	regulation of response to external stimulus	0.00257019	66/1751	242/9810		GO:0022604	regulation of cell morphogenesis	0.0134425	22/1387	81/10279
GO:0008587	imaginal disc-derived wing margin morphogenesis	0.00257019	21/1751	53/9810		GO:0070588	calcium ion transmembrane transport	0.0134892	14/1387	42/10279
GO:0006873	cellular ion homeostasis	0.00261126	38/1751	120/9810		GO:0007043	cell-cell junction assembly	0.0135358	18/1387	61/10279
GO:0006959	humoral immune response	0.00273748	36/1751	112/9810		GO:0046716	muscle cell cellular homeostasis	0.0141551	11/1387	29/10279
GO:0006582	melanin metabolic process	0.00273748	22/1751	57/9810		GO:0007424	open tracheal system development	0.0141551	49/1387	233/10279
GO:0030010	establishment of cell polarity	0.00273748	22/1751	57/9810		GO:1901700	response to oxygen-containing compound	0.0141551	67/1387	342/10279
GO:0030718	germ-line stem cell population maintenance	0.00273748	27/1751	76/9810		GO:0019693	ribose phosphate metabolic process	0.014156	38/1387	169/10279
GO:0042391	regulation of membrane potential	0.00273748	27/1751	76/9810		GO:0009152	purine ribonucleotide biosynthetic process	0.0143327	24/1387	92/10279
GO:0055082	cellular chemical homeostasis	0.00273748	41/1751	133/9810		GO:0120035	regulation of plasma membrane bounded cell projection organization	0.0144464	33/1387	141/10279
GO:0007391	dorsal closure	0.00280065	33/1751	100/9810		GO:0007155	cell adhesion	0.0146398	45/1387	210/10279
GO:0050890	cognition	0.00288392	47/1751	159/9810		GO:0048488	synaptic vesicle endocytosis	0.0147333	13/1387	38/10279
GO:0071310	cellular response to organic substance	0.00299668	89/1751	350/9810		GO:0140238	presynaptic endocytosis	0.0147333	13/1387	38/10279
GO:0043266	regulation of potassium ion transport	0.00299854	12/1751	23/9810		GO:0031667	response to nutrient levels	0.0148118	37/1387	164/10279
GO:0008340	determination of adult lifespan	0.00315794	48/1751	164/9810		GO:0033500	carbohydrate homeostasis	0.0148118	16/1387	52/10279
GO:0030334	regulation of cell migration	0.00346456	29/1751	85/9810		GO:0010720	positive regulation of cell development	0.014846	22/1387	82/10279
GO:0051241	negative regulation of multicellular organismal process	0.00363951	45/1751	152/9810		GO:0060560	developmental growth involved in morphogenesis	0.0153845	25/1387	98/10279
GO:0120192	tight junction assembly	0.00363951	17/1751	40/9810		GO:0019752	carboxylic acid metabolic process	0.015392	68/1387	350/10279
GO:0120193	tight junction organization	0.00363951	17/1751	40/9810		GO:0044089	positive regulation of cellular component biogenesis	0.0159033	31/1387	131/10279
GO:0010951	negative regulation of endopeptidase activity	0.00379519	8/1751	12/9810		GO:0050795	regulation of behavior	0.0159033	24/1387	93/10279
GO:0071478	cellular response to radiation	0.00386546	24/1751	66/9810		GO:0045214	sarcomere organization	0.0160422	12/1387	34/10279
GO:0006749	glutathione metabolic process	0.00386546	20/1751	51/9810		GO:0006163	purine nucleotide metabolic process	0.0160422	37/1387	165/10279
GO:0035150	regulation of tube size	0.00386546	20/1751	51/9810		GO:0043436	oxoacid metabolic process	0.0162064	68/1387	351/10279
GO:0009953	dorsal/ventral pattern formation	0.00391124	43/1751	144/9810		GO:0051962	positive regulation of nervous system development	0.0163817	26/1387	104/10279
GO:2000026	regulation of multicellular organismal development	0.00411291	70/1751	265/9810		GO:0007623	circadian rhythm	0.0165627	35/1387	154/10279
GO:0009968	negative regulation of signal transduction	0.00411291	88/1751	349/9810		GO:0010506	regulation of autophagy	0.0165697	28/1387	115/10279
GO:0007450	dorsal/ventral pattern formation, imaginal disc	0.00412389	21/1751	55/9810		GO:0071695	anatomical structure maturation	0.0169496	40/1387	183/10279
GO:0048568	embryonic organ development	0.00412389	21/1751	55/9810		GO:0051235	maintenance of location	0.0169846	25/1387	99/10279
GO:0007157	heterophilic cell-cell adhesion via plasma membrane cell adhesion molecules	0.0042231	13/1751	27/9810		GO:0035329	hippo signaling	0.0170597	21/1387	78/10279
GO:0006979	response to oxidative stress	0.00435609	40/1751	132/9810		GO:0009991	response to extracellular stimulus	0.0172363	37/1387	166/10279
GO:0030335	positive regulation of cell migration	0.00435609	22/1751	59/9810		GO:0043269	regulation of ion transport	0.0172363	20/1387	73/10279
GO:0007611	learning or memory	0.00442705	46/1751	158/9810		GO:0050954	sensory perception of mechanical stimulus	0.0172363	20/1387	73/10279
GO:0007485	imaginal disc-derived male genitalia development	0.00455018	12/1751	24/9810		GO:0048511	rhythmic process	0.0179367	35/1387	155/10279
GO:0048803	imaginal disc-derived male genitalia morphogenesis	0.00480235	10/1751	18/9810		GO:0051491	positive regulation of filopodium assembly	0.0183229	10/1387	26/10279
GO:1901018	positive regulation of potassium ion transmembrane transporter activity	0.00480235	10/1751	18/9810		GO:0007163	establishment or maintenance of cell polarity	0.0183702	41/1387	190/10279
GO:0009967	positive regulation of signal transduction	0.00496579	98/1751	399/9810		GO:0019098	reproductive behavior	0.0183702	33/1387	144/10279
GO:0048512	circadian behavior	0.00536079	34/1751	108/9810		GO:1901018	positive regulation of potassium ion transmembrane transporter activity	0.0183702	8/1387	18/10279
GO:0051960	regulation of nervous system development	0.00546115	56/1751	204/9810		GO:0032535	regulation of cellular component size	0.0185686	37/1387	167/10279
GO:0006790	sulfur compound metabolic process	0.00560004	44/1751	151/9810		GO:0043266	regulation of potassium ion transport	0.0185686	9/1387	22/10279
GO:0010001	glial cell differentiation	0.00560851	16/1751	38/9810		GO:0006887	exocytosis	0.0185686	25/1387	100/10279
GO:1903688	positive regulation of border follicle cell migration	0.00560851	16/1751	38/9810		GO:0009260	ribonucleotide biosynthetic process	0.0185686	25/1387	100/10279
GO:0032103	positive regulation of response to external stimulus	0.0056153	37/1751	121/9810		GO:0002682	regulation of immune system process	0.0189854	48/1387	232/10279
GO:0008283	cell population proliferation	0.00581417	75/1751	292/9810		GO:0042391	regulation of membrane potential	0.0189854	21/1387	79/10279
GO:0042440	pigment metabolic process	0.00603433	35/1751	113/9810		GO:0051489	regulation of filopodium assembly	0.0191726	12/1387	35/10279
GO:0051093	negative regulation of developmental process	0.00603818	54/1751	196/9810		GO:0002376	immune system process	0.0192668	76/1387	405/10279
GO:0003012	muscle system process	0.00607718	13/1751	28/9810		GO:0007015	actin filament organization	0.0192668	36/1387	162/10279
GO:0007622	rhythmic behavior	0.00617634	34/1751	109/9810		GO:0008340	determination of adult lifespan	0.0192668	36/1387	162/10279
GO:0035006	melanization defense response	0.00620615	20/1751	53/9810		GO:0006082	organic acid metabolic process	0.0192668	68/1387	355/10279
GO:0007427	epithelial cell migration, open tracheal system	0.00626654	17/1751	42/9810		GO:0098542	defense response to other organism	0.0192668	68/1387	355/10279
GO:0050776	regulation of immune response	0.00626654	51/1751	183/9810		GO:0006122	mitochondrial electron transport, ubiquinol to cytochrome c	0.0192668	6/1387	11/10279
GO:0034332	adherens junction organization	0.00642288	15/1751	35/9810		GO:1903169	regulation of calcium ion transmembrane transport	0.0192668	6/1387	11/10279
GO:0040018	positive regulation of multicellular organism growth	0.0067015	12/1751	25/9810		GO:0006582	melanin metabolic process	0.0192668	16/1387	54/10279
GO:0030029	actin filament-based process	0.00681909	78/1751	308/9810		GO:0048469	cell maturation	0.0203087	39/1387	180/10279
GO:2000145	regulation of cell motility	0.0068776	29/1751	89/9810		GO:0050807	regulation of synapse organization	0.0204709	35/1387	157/10279
GO:0042742	defense response to bacterium	0.0068776	59/1751	220/9810		GO:0045597	positive regulation of cell differentiation	0.0204709	27/1387	112/10279
GO:0002831	regulation of response to biotic stimulus	0.00688653	49/1751	175/9810		GO:0051480	regulation of cytosolic calcium ion concentration	0.0205991	11/1387	31/10279
GO:0010466	negative regulation of peptidase activity	0.00688653	8/1751	13/9810		GO:0120034	positive regulation of plasma membrane bounded cell projection assembly	0.0205991	11/1387	31/10279
GO:0010976	positive regulation of neuron projection development	0.00688653	8/1751	13/9810		GO:0051130	positive regulation of cellular component organization	0.0209971	52/1387	258/10279
GO:0045471	response to ethanol	0.00688653	24/1751	69/9810		GO:1903530	regulation of secretion by cell	0.0210901	24/1387	96/10279
GO:0022900	electron transport chain	0.00692341	25/1751	73/9810		GO:0030001	metal ion transport	0.0210901	48/1387	234/10279
GO:0006835	dicarboxylic acid transport	0.00707697	11/1751	22/9810		GO:0032880	regulation of protein localization	0.0212558	26/1387	107/10279
GO:0007483	genital disc morphogenesis	0.00707697	11/1751	22/9810		GO:0032970	regulation of actin filament-based process	0.0212558	26/1387	107/10279
GO:0045926	negative regulation of growth	0.00714572	33/1751	106/9810		GO:0007619	courtship behavior	0.0213711	20/1387	75/10279
GO:0010634	positive regulation of epithelial cell migration	0.00714572	16/1751	39/9810		GO:0051050	positive regulation of transport	0.021411	34/1387	152/10279
GO:0006099	tricarboxylic acid cycle	0.00714572	14/1751	32/9810		GO:0098609	cell-cell adhesion	0.0214921	31/1387	135/10279
GO:0051240	positive regulation of multicellular organismal process	0.00714572	52/1751	189/9810		GO:0009798	axis specification	0.0218497	41/1387	193/10279
GO:0035126	post-embryonic genitalia morphogenesis	0.00714572	10/1751	19/9810		GO:0035006	melanization defense response	0.0218497	15/1387	50/10279
GO:0043268	positive regulation of potassium ion transport	0.00714572	10/1751	19/9810		GO:0007271	synaptic transmission, cholinergic	0.0219174	10/1387	27/10279
GO:0048805	imaginal disc-derived genitalia morphogenesis	0.00714572	10/1751	19/9810		GO:0046390	ribose phosphate biosynthetic process	0.0220423	25/1387	102/10279
GO:0048808	male genitalia morphogenesis	0.00714572	10/1751	19/9810		GO:0016082	synaptic vesicle priming	0.0226272	7/1387	15/10279
GO:0090598	male anatomical structure morphogenesis	0.00714572	10/1751	19/9810		GO:0055080	cation homeostasis	0.0233409	34/1387	153/10279
GO:1901016	regulation of potassium ion transmembrane transporter activity	0.00714572	10/1751	19/9810		GO:0043268	positive regulation of potassium ion transport	0.0237106	8/1387	19/10279
GO:1901381	positive regulation of potassium ion transmembrane transport	0.00714572	10/1751	19/9810		GO:1901016	regulation of potassium ion transmembrane transporter activity	0.0237106	8/1387	19/10279
GO:0031102	neuron projection regeneration	0.00714572	9/1751	16/9810		GO:1901381	positive regulation of potassium ion transmembrane transport	0.0237106	8/1387	19/10279
GO:0007298	border follicle cell migration	0.00721202	36/1751	119/9810		GO:0048813	dendrite morphogenesis	0.0257359	34/1387	154/10279
GO:0048149	behavioral response to ethanol	0.00727798	20/1751	54/9810		GO:0051223	regulation of protein transport	0.0261136	17/1387	61/10279
GO:0003013	circulatory system process	0.00758852	17/1751	43/9810		GO:0007167	enzyme linked receptor protein signaling pathway	0.0261136	56/1387	286/10279
GO:0003015	heart process	0.00758852	17/1751	43/9810		GO:0006164	purine nucleotide biosynthetic process	0.0262266	24/1387	98/10279
GO:0051964	negative regulation of synapse assembly	0.00758852	17/1751	43/9810		GO:0001558	regulation of cell growth	0.0266595	21/1387	82/10279
GO:1905809	negative regulation of synapse organization	0.00758852	17/1751	43/9810		GO:0031023	microtubule organizing center organization	0.0266595	21/1387	82/10279
GO:0007167	enzyme linked receptor protein signaling pathway	0.00762258	72/1751	282/9810		GO:0016477	cell migration	0.0270526	58/1387	299/10279
GO:0055080	cation homeostasis	0.00777104	43/1751	150/9810		GO:0033043	regulation of organelle organization	0.0277182	61/1387	318/10279
GO:0007009	plasma membrane organization	0.00777104	13/1751	29/9810		GO:0050801	ion homeostasis	0.0278805	34/1387	155/10279
GO:0032411	positive regulation of transporter activity	0.00777104	13/1751	29/9810		GO:0016358	dendrite development	0.0288856	36/1387	167/10279
GO:0032414	positive regulation of ion transmembrane transporter activity	0.00777104	13/1751	29/9810		GO:0009896	positive regulation of catabolic process	0.0288887	37/1387	173/10279
GO:1900073	regulation of neuromuscular synaptic transmission	0.00777104	13/1751	29/9810		GO:0002684	positive regulation of immune system process	0.0288887	26/1387	110/10279
GO:0046530	photoreceptor cell differentiation	0.00781492	57/1751	213/9810		GO:0007622	rhythmic behavior	0.0288887	26/1387	110/10279
GO:0000302	response to reactive oxygen species	0.00781492	15/1751	36/9810		GO:0048512	circadian behavior	0.0288887	26/1387	110/10279
GO:0019991	septate junction assembly	0.00781492	15/1751	36/9810		GO:0050778	positive regulation of immune response	0.0288887	24/1387	99/10279
GO:0043270	positive regulation of ion transport	0.00781492	15/1751	36/9810		GO:0001508	action potential	0.0288887	6/1387	12/10279
GO:0007297	ovarian follicle cell migration	0.0085641	38/1751	129/9810		GO:0050775	positive regulation of dendrite morphogenesis	0.0288887	6/1387	12/10279
GO:0032509	endosome transport via multivesicular body sorting pathway	0.00879374	12/1751	26/9810		GO:0009620	response to fungus	0.0295647	17/1387	62/10279
GO:0071985	multivesicular body sorting pathway	0.00879374	12/1751	26/9810		GO:1990542	mitochondrial transmembrane transport	0.0295647	17/1387	62/10279
GO:1903684	regulation of border follicle cell migration	0.00883226	16/1751	40/9810		GO:0031331	positive regulation of cellular catabolic process	0.029633	34/1387	156/10279
GO:0009266	response to temperature stimulus	0.00889373	37/1751	125/9810		GO:0007351	tripartite regional subdivision	0.029633	27/1387	116/10279
GO:0008589	regulation of smoothened signaling pathway	0.00892501	28/1751	87/9810		GO:0008595	anterior/posterior axis specification, embryo	0.029633	27/1387	116/10279
GO:0007186	G protein-coupled receptor signaling pathway	0.00897213	58/1751	219/9810		GO:0019932	second-messenger-mediated signaling	0.0296977	15/1387	52/10279
GO:0048520	positive regulation of behavior	0.00902349	14/1751	33/9810		GO:0002833	positive regulation of response to biotic stimulus	0.0297633	25/1387	105/10279
GO:0072593	reactive oxygen species metabolic process	0.00902349	14/1751	33/9810		GO:0032543	mitochondrial translation	0.0297633	25/1387	105/10279
GO:0098754	detoxification	0.00902349	14/1751	33/9810		GO:0032956	regulation of actin cytoskeleton organization	0.0297633	25/1387	105/10279
GO:1903034	regulation of response to wounding	0.00902349	14/1751	33/9810		GO:0048814	regulation of dendrite morphogenesis	0.0303748	11/1387	33/10279
GO:0006813	potassium ion transport	0.00902349	22/1751	63/9810		GO:1901293	nucleoside phosphate biosynthetic process	0.0303748	28/1387	122/10279
GO:2000147	positive regulation of cell motility	0.00902349	22/1751	63/9810		GO:0007282	cystoblast division	0.0306642	8/1387	20/10279
GO:0017148	negative regulation of translation	0.00902349	25/1751	75/9810		GO:1901379	regulation of potassium ion transmembrane transport	0.0306642	8/1387	20/10279
GO:0040017	positive regulation of locomotion	0.00902349	23/1751	67/9810		GO:0007584	response to nutrient	0.0306642	7/1387	16/10279
GO:0007619	courtship behavior	0.00902349	24/1751	71/9810		GO:0010769	regulation of cell morphogenesis involved in differentiation	0.0306642	7/1387	16/10279
GO:0008045	motor neuron axon guidance	0.00902349	24/1751	71/9810		GO:0090276	regulation of peptide hormone secretion	0.0306642	7/1387	16/10279
GO:0007163	establishment or maintenance of cell polarity	0.00902349	52/1751	192/9810		GO:1903818	positive regulation of voltage-gated potassium channel activity	0.0306642	7/1387	16/10279
GO:1901615	organic hydroxy compound metabolic process	0.00902349	46/1751	165/9810		GO:0010975	regulation of neuron projection development	0.0307479	24/1387	100/10279
GO:0042052	rhabdomere development	0.00918401	17/1751	44/9810		GO:0030111	regulation of Wnt signaling pathway	0.0307479	24/1387	100/10279
GO:1901889	negative regulation of cell junction assembly	0.00918401	17/1751	44/9810		GO:0070482	response to oxygen levels	0.0307479	19/1387	73/10279
GO:0007613	memory	0.00923728	35/1751	117/9810		GO:0008283	cell population proliferation	0.0308488	57/1387	296/10279
GO:0051235	maintenance of location	0.00923728	31/1751	100/9810		GO:0048599	oocyte development	0.0322661	31/1387	140/10279
GO:0006936	muscle contraction	0.00927328	11/1751	23/9810		GO:0045926	negative regulation of growth	0.0322661	25/1387	106/10279
GO:0050801	ion homeostasis	0.00927328	43/1751	152/9810		GO:0072522	purine-containing compound biosynthetic process	0.0322661	25/1387	106/10279
GO:0071495	cellular response to endogenous stimulus	0.00929523	63/1751	243/9810		GO:0009968	negative regulation of signal transduction	0.0323827	65/1387	347/10279
GO:0015800	acidic amino acid transport	0.00941095	7/1751	11/9810		GO:0042127	regulation of cell population proliferation	0.0323827	43/1387	211/10279
GO:0048790	maintenance of presynaptic active zone structure	0.00941095	7/1751	11/9810		GO:1905114	cell surface receptor signaling pathway involved in cell-cell signaling	0.0324601	28/1387	123/10279
GO:0090257	regulation of muscle system process	0.00941095	7/1751	11/9810		GO:0055001	muscle cell development	0.0328802	16/1387	58/10279
GO:0044087	regulation of cellular component biogenesis	0.00957011	74/1751	295/9810		GO:0050830	defense response to Gram-positive bacterium	0.0328802	10/1387	29/10279
GO:0006875	cellular metal ion homeostasis	0.00961636	29/1751	92/9810		GO:1900073	regulation of neuromuscular synaptic transmission	0.0328802	10/1387	29/10279
GO:0007224	smoothened signaling pathway	0.00961636	29/1751	92/9810		GO:0098771	inorganic ion homeostasis	0.0328802	33/1387	152/10279
GO:1901379	regulation of potassium ion transmembrane transport	0.00998493	10/1751	20/9810		GO:0048675	axon extension	0.0329527	15/1387	53/10279
GO:0034249	negative regulation of cellular amide metabolic process	0.0101255	27/1751	84/9810		GO:0002252	immune effector process	0.0329527	26/1387	112/10279
GO:0002832	negative regulation of response to biotic stimulus	0.0103156	20/1751	56/9810		GO:0055086	nucleobase-containing small molecule metabolic process	0.0329527	49/1387	248/10279
GO:0019637	organophosphate metabolic process	0.0103875	88/1751	363/9810		GO:0051493	regulation of cytoskeleton organization	0.0329989	34/1387	158/10279
GO:0009719	response to endogenous stimulus	0.0103875	64/1751	249/9810		GO:0051046	regulation of secretion	0.0333684	24/1387	101/10279
GO:0048499	synaptic vesicle membrane organization	0.0103875	8/1751	14/9810		GO:0001667	ameboidal-type cell migration	0.0339003	37/1387	176/10279
GO:0043455	regulation of secondary metabolic process	0.0104133	9/1751	17/9810		GO:0051674	localization of cell	0.0354922	65/1387	349/10279
GO:0019730	antimicrobial humoral response	0.0104302	31/1751	101/9810		GO:0007315	pole plasm assembly	0.0354922	18/1387	69/10279
GO:0098742	cell-cell adhesion via plasma-membrane adhesion molecules	0.0104302	24/1751	72/9810		GO:0098742	cell-cell adhesion via plasma-membrane adhesion molecules	0.0354922	18/1387	69/10279
GO:0098771	inorganic ion homeostasis	0.0107732	42/1751	149/9810		GO:0070887	cellular response to chemical stimulus	0.035822	84/1387	471/10279
GO:0042255	ribosome assembly	0.0113595	17/1751	45/9810		GO:0007611	learning or memory	0.035822	34/1387	159/10279
GO:0007271	synaptic transmission, cholinergic	0.0113595	12/1751	27/9810		GO:0031345	negative regulation of cell projection organization	0.0358382	9/1387	25/10279
GO:0007484	imaginal disc-derived genitalia development	0.0113595	12/1751	27/9810		GO:0097479	synaptic vesicle localization	0.0358382	9/1387	25/10279
GO:0008016	regulation of heart contraction	0.0113595	12/1751	27/9810		GO:0045595	regulation of cell differentiation	0.035927	52/1387	268/10279
GO:1903522	regulation of blood circulation	0.0113595	12/1751	27/9810		GO:0051640	organelle localization	0.036031	44/1387	219/10279
GO:0042461	photoreceptor cell development	0.0116256	32/1751	106/9810		GO:0070201	regulation of establishment of protein localization	0.0361511	17/1387	64/10279
GO:0009152	purine ribonucleotide biosynthetic process	0.0117561	27/1751	85/9810		GO:0000578	embryonic axis specification	0.0366542	27/1387	119/10279
GO:0010628	positive regulation of gene expression	0.012024	50/1751	186/9810		GO:0007613	memory	0.0366542	27/1387	119/10279
GO:2000113	negative regulation of cellular macromolecule biosynthetic process	0.0123031	25/1751	77/9810		GO:0008544	epidermis development	0.0366542	16/1387	59/10279
GO:0051646	mitochondrion localization	0.0130939	11/1751	24/9810		GO:0019915	lipid storage	0.0366542	16/1387	59/10279
GO:0034767	positive regulation of ion transmembrane transport	0.0135465	13/1751	31/9810		GO:0001654	eye development	0.0366542	70/1387	382/10279
GO:0035120	post-embryonic appendage morphogenesis	0.0136356	76/1751	309/9810		GO:0048880	sensory system development	0.0366542	70/1387	382/10279
GO:0045886	negative regulation of synaptic assembly at neuromuscular junction	0.0136356	16/1751	42/9810		GO:0150063	visual system development	0.0366542	70/1387	382/10279
GO:1904397	negative regulation of neuromuscular junction development	0.0136356	16/1751	42/9810		GO:0048870	cell motility	0.0366542	64/1387	344/10279
GO:1903311	regulation of mRNA metabolic process	0.0136356	42/1751	151/9810		GO:0002225	positive regulation of antimicrobial peptide production	0.0366542	15/1387	54/10279
GO:0007169	transmembrane receptor protein tyrosine kinase signaling pathway	0.0139149	56/1751	215/9810		GO:0002699	positive regulation of immune effector process	0.0366542	15/1387	54/10279
GO:0035107	appendage morphogenesis	0.0140448	78/1751	319/9810		GO:0002702	positive regulation of production of molecular mediator of immune response	0.0366542	15/1387	54/10279
GO:0055088	lipid homeostasis	0.0145331	25/1751	78/9810		GO:0030239	myofibril assembly	0.0366542	13/1387	44/10279
GO:0035112	genitalia morphogenesis	0.0145331	10/1751	21/9810		GO:0036465	synaptic vesicle recycling	0.0366542	13/1387	44/10279
GO:0046528	imaginal disc fusion	0.0145331	10/1751	21/9810		GO:0055002	striated muscle cell development	0.0366542	13/1387	44/10279
GO:0046529	imaginal disc fusion, thorax closure	0.0145331	10/1751	21/9810		GO:0050770	regulation of axonogenesis	0.0367057	14/1387	49/10279
GO:1902600	proton transmembrane transport	0.0147425	18/1751	50/9810		GO:0090263	positive regulation of canonical Wnt signaling pathway	0.0367057	14/1387	49/10279
GO:0090066	regulation of anatomical structure size	0.0147425	58/1751	225/9810		GO:0000226	microtubule cytoskeleton organization	0.0367623	63/1387	338/10279
GO:0022904	respiratory electron transport chain	0.0151938	22/1751	66/9810		GO:0050890	cognition	0.0368936	34/1387	160/10279
GO:0007474	imaginal disc-derived wing vein specification	0.0151938	20/1751	58/9810		GO:0007005	mitochondrion organization	0.0368936	44/1387	220/10279
GO:0009636	response to toxic substance	0.0151938	20/1751	58/9810		GO:0007204	positive regulation of cytosolic calcium ion concentration	0.0369204	8/1387	21/10279
GO:0007472	wing disc morphogenesis	0.0152929	70/1751	282/9810		GO:0010942	positive regulation of cell death	0.0371683	23/1387	97/10279
GO:0007548	sex differentiation	0.0154177	28/1751	91/9810		GO:0072521	purine-containing compound metabolic process	0.0373395	38/1387	184/10279
GO:0007603	phototransduction, visible light	0.0154177	12/1751	28/9810		GO:0009065	glutamine family amino acid catabolic process	0.0374196	6/1387	13/10279
GO:1904064	positive regulation of cation transmembrane transport	0.0154177	12/1751	28/9810		GO:0009611	response to wounding	0.0375814	26/1387	114/10279
GO:0007449	proximal/distal pattern formation, imaginal disc	0.0155993	9/1751	18/9810		GO:0002791	regulation of peptide secretion	0.0379766	7/1387	17/10279
GO:0034333	adherens junction assembly	0.0155993	9/1751	18/9810		GO:0007638	mechanosensory behavior	0.0379766	7/1387	17/10279
GO:0043052	thermotaxis	0.0155993	9/1751	18/9810		GO:0030072	peptide hormone secretion	0.0379766	7/1387	17/10279
GO:0048100	wing disc anterior/posterior pattern formation	0.0155993	9/1751	18/9810		GO:0030838	positive regulation of actin filament polymerization	0.0379766	7/1387	17/10279
GO:0030036	actin cytoskeleton organization	0.0159547	73/1751	297/9810		GO:0032222	regulation of synaptic transmission, cholinergic	0.0379766	7/1387	17/10279
GO:0048736	appendage development	0.0161928	79/1751	326/9810		GO:0008361	regulation of cell size	0.0382502	24/1387	103/10279
GO:0035007	regulation of melanization defense response	0.0162199	7/1751	12/9810		GO:0097435	supramolecular fiber organization	0.0384972	51/1387	264/10279
GO:0048168	regulation of neuronal synaptic plasticity	0.0162199	7/1751	12/9810		GO:0051241	negative regulation of multicellular organismal process	0.0388043	33/1387	155/10279
GO:0007479	leg disc proximal/distal pattern formation	0.0163529	8/1751	15/9810		GO:0045087	innate immune response	0.0396842	37/1387	179/10279
GO:0031103	axon regeneration	0.0163529	8/1751	15/9810		GO:0002064	epithelial cell development	0.0398924	60/1387	321/10279
GO:0040014	regulation of multicellular organism growth	0.0167024	16/1751	43/9810		GO:0034332	adherens junction organization	0.0398924	11/1387	35/10279
GO:0052547	regulation of peptidase activity	0.0167024	16/1751	43/9810		GO:0051222	positive regulation of protein transport	0.0398924	11/1387	35/10279
GO:0035114	imaginal disc-derived appendage morphogenesis	0.0167962	77/1751	317/9810		GO:0008063	Toll signaling pathway	0.0398924	16/1387	60/10279
GO:0002683	negative regulation of immune system process	0.0170337	24/1751	75/9810		GO:0002760	positive regulation of antimicrobial humoral response	0.0408277	15/1387	55/10279
GO:0008015	blood circulation	0.0170337	13/1751	32/9810		GO:0002922	positive regulation of humoral immune response	0.0408277	15/1387	55/10279
GO:0017157	regulation of exocytosis	0.0170337	13/1751	32/9810		GO:0033108	mitochondrial respiratory chain complex assembly	0.0408277	15/1387	55/10279
GO:0021782	glial cell development	0.0170337	13/1751	32/9810		GO:0042594	response to starvation	0.0408682	31/1387	144/10279
GO:0034764	positive regulation of transmembrane transport	0.0170337	13/1751	32/9810		GO:0007309	oocyte axis specification	0.0414154	27/1387	121/10279
GO:0060047	heart contraction	0.0170337	13/1751	32/9810		GO:0009165	nucleotide biosynthetic process	0.0414154	27/1387	121/10279
GO:0045880	positive regulation of smoothened signaling pathway	0.0170337	17/1751	47/9810		GO:0019731	antibacterial humoral response	0.0414154	13/1387	45/10279
GO:0071482	cellular response to light stimulus	0.0170337	17/1751	47/9810		GO:0040018	positive regulation of multicellular organism growth	0.0416306	9/1387	26/10279
GO:0042325	regulation of phosphorylation	0.0170988	39/1751	140/9810		GO:0009994	oocyte differentiation	0.0416306	34/1387	162/10279
GO:0050806	positive regulation of synaptic transmission	0.0172497	11/1751	25/9810		GO:0035330	regulation of hippo signaling	0.0416605	18/1387	71/10279
GO:0032102	negative regulation of response to external stimulus	0.0173269	22/1751	67/9810		GO:0140053	mitochondrial gene expression	0.0420996	28/1387	127/10279
GO:0008049	male courtship behavior	0.0176246	20/1751	59/9810		GO:0019730	antimicrobial humoral response	0.0422995	22/1387	93/10279
GO:0001700	embryonic development via the syncytial blastoderm	0.0179918	44/1751	163/9810		GO:0030431	sleep	0.0423906	20/1387	82/10279
GO:0008347	glial cell migration	0.0185273	14/1751	36/9810		GO:0007617	mating behavior	0.0427139	29/1387	133/10279
GO:1903532	positive regulation of secretion by cell	0.0185273	14/1751	36/9810		GO:0080134	regulation of response to stress	0.0444333	56/1387	298/10279
GO:0065009	regulation of molecular function	0.0190325	91/1751	387/9810		GO:0006520	cellular amino acid metabolic process	0.0444333	32/1387	151/10279
GO:0048608	reproductive structure development	0.0191032	25/1751	80/9810		GO:0050877	nervous system process	0.0444928	86/1387	491/10279
GO:0061458	reproductive system development	0.0191032	25/1751	80/9810		GO:0007098	centrosome cycle	0.0446997	19/1387	77/10279
GO:0051129	negative regulation of cellular component organization	0.0191133	41/1751	150/9810		GO:0008358	maternal determination of anterior/posterior axis, embryo	0.0447159	21/1387	88/10279
GO:0048737	imaginal disc-derived appendage development	0.0192807	78/1751	324/9810		GO:0050776	regulation of immune response	0.0447159	37/1387	181/10279
GO:0050805	negative regulation of synaptic transmission	0.0197131	10/1751	22/9810		GO:0006898	receptor-mediated endocytosis	0.0447159	16/1387	61/10279
GO:2001259	positive regulation of cation channel activity	0.0197131	10/1751	22/9810		GO:1902531	regulation of intracellular signal transduction	0.045598	63/1387	343/10279
GO:0009617	response to bacterium	0.0197514	61/1751	243/9810		GO:0048489	synaptic vesicle transport	0.0456425	8/1387	22/10279
GO:0009260	ribonucleotide biosynthetic process	0.0197733	28/1751	93/9810		GO:1990138	neuron projection extension	0.0461589	15/1387	56/10279
GO:0045475	locomotor rhythm	0.0205075	22/1751	68/9810		GO:0007169	transmembrane receptor protein tyrosine kinase signaling pathway	0.0462387	43/1387	218/10279
GO:0072503	cellular divalent inorganic cation homeostasis	0.0205075	22/1751	68/9810		GO:0002440	production of molecular mediator of immune response	0.0463056	18/1387	72/10279
GO:2000243	positive regulation of reproductive process	0.0208845	21/1751	64/9810		GO:0002700	regulation of production of molecular mediator of immune response	0.0463056	18/1387	72/10279
GO:0042773	ATP synthesis coupled electron transport	0.0211285	20/1751	60/9810		GO:1904951	positive regulation of establishment of protein localization	0.0463056	11/1387	36/10279
GO:0035725	sodium ion transmembrane transport	0.021206	19/1751	56/9810		GO:0032418	lysosome localization	0.0463056	5/1387	10/10279
GO:0010562	positive regulation of phosphorus metabolic process	0.0212534	26/1751	85/9810		GO:0090257	regulation of muscle system process	0.0463056	5/1387	10/10279
GO:0045937	positive regulation of phosphate metabolic process	0.0212534	26/1751	85/9810		GO:1901019	regulation of calcium ion transmembrane transporter activity	0.0463056	5/1387	10/10279
GO:0021700	developmental maturation	0.0212534	54/1751	211/9810		GO:1990849	vacuolar localization	0.0463056	5/1387	10/10279
GO:0009584	detection of visible light	0.0218368	13/1751	33/9810		GO:0009063	cellular amino acid catabolic process	0.0463056	14/1387	51/10279
GO:0022407	regulation of cell-cell adhesion	0.0218368	13/1751	33/9810		GO:0035264	multicellular organism growth	0.0463056	14/1387	51/10279
GO:0040012	regulation of locomotion	0.0219933	34/1751	120/9810		GO:0048749	compound eye development	0.0463712	66/1387	363/10279
GO:0012501	programmed cell death	0.0223553	73/1751	302/9810		GO:0003013	circulatory system process	0.0463712	12/1387	41/10279
GO:0045197	establishment or maintenance of epithelial cell apical/basal polarity	0.0233455	11/1751	26/9810		GO:0003015	heart process	0.0463712	12/1387	41/10279
GO:0001933	negative regulation of protein phosphorylation	0.0234161	14/1751	37/9810		GO:0045995	regulation of embryonic development	0.0463712	12/1387	41/10279
GO:0043269	regulation of ion transport	0.0234161	23/1751	73/9810		GO:0030952	establishment or maintenance of cytoskeleton polarity	0.0463712	13/1387	46/10279
GO:0007476	imaginal disc-derived wing morphogenesis	0.0234161	66/1751	269/9810		GO:0035317	imaginal disc-derived wing hair organization	0.0463712	13/1387	46/10279
GO:0051050	positive regulation of transport	0.0234161	41/1751	152/9810		GO:0051248	negative regulation of protein metabolic process	0.0463827	37/1387	182/10279
GO:0019748	secondary metabolic process	0.023482	27/1751	90/9810		GO:0002790	peptide secretion	0.0474707	7/1387	18/10279
GO:0042462	eye photoreceptor cell development	0.023482	27/1751	90/9810		GO:0034333	adherens junction assembly	0.0474707	7/1387	18/10279
GO:0048065	male courtship behavior, veined wing extension	0.0241994	8/1751	16/9810		GO:0070593	dendrite self-avoidance	0.0474707	7/1387	18/10279
GO:1903818	positive regulation of voltage-gated potassium channel activity	0.0241994	8/1751	16/9810		GO:0090087	regulation of peptide transport	0.0474707	7/1387	18/10279
GO:0072522	purine-containing compound biosynthetic process	0.0247405	29/1751	99/9810		GO:0010770	positive regulation of cell morphogenesis involved in differentiation	0.0486046	6/1387	14/10279
GO:0006570	tyrosine metabolic process	0.024806	6/1751	10/9810		GO:0010976	positive regulation of neuron projection development	0.0486046	6/1387	14/10279
GO:0006937	regulation of muscle contraction	0.024806	6/1751	10/9810		GO:0035025	positive regulation of Rho protein signal transduction	0.0486046	6/1387	14/10279
GO:0048679	regulation of axon regeneration	0.024806	6/1751	10/9810		GO:0045571	negative regulation of imaginal disc growth	0.0486046	6/1387	14/10279
GO:0070570	regulation of neuron projection regeneration	0.024806	6/1751	10/9810		GO:0048499	synaptic vesicle membrane organization	0.0486046	6/1387	14/10279
GO:0072350	tricarboxylic acid metabolic process	0.024806	6/1751	10/9810		GO:0071310	cellular response to organic substance	0.0487342	65/1387	358/10279
GO:2000035	regulation of stem cell division	0.024806	6/1751	10/9810		GO:0008049	male courtship behavior	0.0487412	16/1387	62/10279
GO:0035264	multicellular organism growth	0.0250117	17/1751	49/9810		GO:0007430	terminal branching, open tracheal system	0.0488836	9/1387	27/10279
GO:0018105	peptidyl-serine phosphorylation	0.0250117	18/1751	53/9810		GO:0035282	segmentation	0.0488836	45/1387	232/10279
GO:0050777	negative regulation of immune response	0.0250117	18/1751	53/9810		GO:0090407	organophosphate biosynthetic process	0.0488836	45/1387	232/10279
GO:0009065	glutamine family amino acid catabolic process	0.0250688	7/1751	13/9810		GO:0007528	neuromuscular junction development	0.0488836	37/1387	183/10279
GO:0017156	calcium-ion regulated exocytosis	0.0250688	7/1751	13/9810		GO:0009792	embryo development ending in birth or egg hatching	0.0490741	35/1387	171/10279
GO:0042542	response to hydrogen peroxide	0.0250688	7/1751	13/9810		GO:0008219	cell death	0.0494759	66/1387	365/10279
GO:0046390	ribose phosphate biosynthetic process	0.0253116	28/1751	95/9810		GO:0016055	Wnt signaling pathway	0.0494759	26/1387	118/10279
GO:0001754	eye photoreceptor cell differentiation	0.0256277	49/1751	190/9810		GO:0002697	regulation of immune effector process	0.0494759	18/1387	73/10279
GO:1901699	cellular response to nitrogen compound	0.0257187	35/1751	126/9810		GO:0008285	negative regulation of cell population proliferation	0.0494759	18/1387	73/10279
GO:0006814	sodium ion transport	0.0257541	24/1751	78/9810		GO:0007369	gastrulation	0.0494759	20/1387	84/10279
GO:0030539	male genitalia development	0.0263265	10/1751	23/9810		GO:0061138	morphogenesis of a branching epithelium	0.0496799	15/1387	57/10279
GO:0031644	regulation of nervous system process	0.0263265	10/1751	23/9810		GO:0007423	sensory organ development	0.0496799	80/1387	456/10279
GO:0006164	purine nucleotide biosynthetic process	0.0263296	27/1751	91/9810
GO:0042327	positive regulation of phosphorylation	0.0265776	23/1751	74/9810
GO:0045927	positive regulation of growth	0.0270869	34/1751	122/9810
GO:0035088	establishment or maintenance of apical/basal cell polarity	0.0271418	13/1751	34/9810
GO:0061245	establishment or maintenance of bipolar cell polarity	0.0271418	13/1751	34/9810
GO:0042051	compound eye photoreceptor development	0.0274143	26/1751	87/9810
GO:0007480	imaginal disc-derived leg morphogenesis	0.0281329	21/1751	66/9810
GO:1900424	regulation of defense response to bacterium	0.0281329	21/1751	66/9810
GO:0051047	positive regulation of secretion	0.0284661	14/1751	38/9810
GO:0052548	regulation of endopeptidase activity	0.0284661	14/1751	38/9810
GO:0042551	neuron maturation	0.0294097	19/1751	58/9810
GO:0031348	negative regulation of defense response	0.0296918	18/1751	54/9810
GO:0030431	sleep	0.0296918	24/1751	79/9810
GO:0051272	positive regulation of cellular component movement	0.0296918	24/1751	79/9810
GO:0140029	exocytic process	0.0297553	17/1751	50/9810
GO:0007448	anterior/posterior pattern specification, imaginal disc	0.0297553	11/1751	27/9810
GO:0006721	terpenoid metabolic process	0.0300201	9/1751	20/9810
GO:0045454	cell redox homeostasis	0.0300201	9/1751	20/9810
GO:0046883	regulation of hormone secretion	0.0300201	9/1751	20/9810
GO:0048639	positive regulation of developmental growth	0.0309169	29/1751	101/9810
GO:0031347	regulation of defense response	0.0320726	42/1751	160/9810
GO:0043648	dicarboxylic acid metabolic process	0.0325713	12/1751	31/9810
GO:0008219	cell death	0.0330961	83/1751	357/9810
GO:0060284	regulation of cell development	0.0339771	41/1751	156/9810
GO:0050779	RNA destabilization	0.0339771	13/1751	35/9810
GO:0009792	embryo development ending in birth or egg hatching	0.0339771	44/1751	170/9810
GO:0002791	regulation of peptide secretion	0.0339771	8/1751	17/9810
GO:0015837	amine transport	0.0339771	8/1751	17/9810
GO:0071867	response to monoamine	0.0339771	8/1751	17/9810
GO:0071868	cellular response to monoamine stimulus	0.0339771	8/1751	17/9810
GO:0071869	response to catecholamine	0.0339771	8/1751	17/9810
GO:0071870	cellular response to catecholamine stimulus	0.0339771	8/1751	17/9810
GO:1903350	response to dopamine	0.0339771	8/1751	17/9810
GO:1903351	cellular response to dopamine	0.0339771	8/1751	17/9810
GO:0019915	lipid storage	0.0342984	19/1751	59/9810
GO:0018209	peptidyl-serine modification	0.0347405	18/1751	55/9810
GO:0003007	heart morphogenesis	0.0347405	14/1751	39/9810
GO:0042326	negative regulation of phosphorylation	0.0347405	14/1751	39/9810
GO:0045861	negative regulation of proteolysis	0.0347405	14/1751	39/9810
GO:1903313	positive regulation of mRNA metabolic process	0.0347405	14/1751	39/9810
GO:0048588	developmental cell growth	0.0349648	23/1751	76/9810
GO:0033500	carbohydrate homeostasis	0.0350291	17/1751	51/9810
GO:0045879	negative regulation of smoothened signaling pathway	0.0350291	17/1751	51/9810
GO:0042593	glucose homeostasis	0.0350291	15/1751	43/9810
GO:0044272	sulfur compound biosynthetic process	0.0350291	15/1751	43/9810
GO:0009150	purine ribonucleotide metabolic process	0.0359248	38/1751	143/9810
GO:0060548	negative regulation of cell death	0.0363762	36/1751	134/9810
GO:0048592	eye morphogenesis	0.0363762	72/1751	305/9810
GO:0090596	sensory organ morphogenesis	0.0363762	72/1751	305/9810
GO:0001751	compound eye photoreceptor cell differentiation	0.0363762	47/1751	185/9810
GO:0009117	nucleotide metabolic process	0.0363762	47/1751	185/9810
GO:0002252	immune effector process	0.0366383	32/1751	116/9810
GO:0006536	glutamate metabolic process	0.0367764	7/1751	14/9810
GO:0014042	positive regulation of neuron maturation	0.0367764	7/1751	14/9810
GO:1903431	positive regulation of cell maturation	0.0367764	7/1751	14/9810
GO:1904801	positive regulation of neuron remodeling	0.0367764	7/1751	14/9810
GO:0042752	regulation of circadian rhythm	0.0371785	27/1751	94/9810
GO:0007614	short-term memory	0.0371785	11/1751	28/9810
GO:0009145	purine nucleoside triphosphate biosynthetic process	0.0371785	11/1751	28/9810
GO:0009205	purine ribonucleoside triphosphate metabolic process	0.0371785	11/1751	28/9810
GO:0009206	purine ribonucleoside triphosphate biosynthetic process	0.0371785	11/1751	28/9810
GO:0019722	calcium-mediated signaling	0.0371785	11/1751	28/9810
GO:0002920	regulation of humoral immune response	0.0376013	24/1751	81/9810
GO:0046942	carboxylic acid transport	0.0379713	20/1751	64/9810
GO:0097305	response to alcohol	0.0380945	33/1751	121/9810
GO:0006084	acetyl-CoA metabolic process	0.0383866	6/1751	11/9810
GO:0048311	mitochondrion distribution	0.0383866	6/1751	11/9810
GO:0071901	negative regulation of protein serine/threonine kinase activity	0.0383866	6/1751	11/9810
GO:0097237	cellular response to toxic substance	0.0383866	6/1751	11/9810
GO:1990748	cellular detoxification	0.0383866	6/1751	11/9810
GO:0000028	ribosomal small subunit assembly	0.0391673	9/1751	21/9810
GO:0007413	axonal fasciculation	0.0391673	9/1751	21/9810
GO:0009914	hormone transport	0.0391673	9/1751	21/9810
GO:0046879	hormone secretion	0.0391673	9/1751	21/9810
GO:0106030	neuron projection fasciculation	0.0391673	9/1751	21/9810
GO:0008037	cell recognition	0.0399226	32/1751	117/9810
GO:0006641	triglyceride metabolic process	0.0405354	13/1751	36/9810
GO:0010817	regulation of hormone levels	0.0405498	25/1751	86/9810
GO:0050830	defense response to Gram-positive bacterium	0.0412271	14/1751	40/9810
GO:0035172	hemocyte proliferation	0.0412271	15/1751	44/9810
GO:0019220	regulation of phosphate metabolic process	0.0412271	43/1751	168/9810
GO:0051174	regulation of phosphorus metabolic process	0.0412271	43/1751	168/9810
GO:0007389	pattern specification process	0.0414458	110/1751	497/9810
GO:0071417	cellular response to organonitrogen compound	0.0417286	33/1751	122/9810
GO:1902531	regulation of intracellular signal transduction	0.0417286	80/1751	347/9810
GO:0001932	regulation of protein phosphorylation	0.0417296	29/1751	104/9810
GO:0043484	regulation of RNA splicing	0.0417296	29/1751	104/9810
GO:0008038	neuron recognition	0.0417652	31/1751	113/9810
GO:0045595	regulation of cell differentiation	0.0426188	63/1751	264/9810
GO:0060179	male mating behavior	0.0433484	20/1751	65/9810
GO:0035218	leg disc development	0.0433484	26/1751	91/9810
GO:0009954	proximal/distal pattern formation	0.0433484	10/1751	25/9810
GO:0016199	axon midline choice point recognition	0.0433484	10/1751	25/9810
GO:1903036	positive regulation of response to wounding	0.0433484	10/1751	25/9810
GO:0001709	cell fate determination	0.043643	32/1751	118/9810
GO:0007507	heart development	0.043643	28/1751	100/9810
GO:0072359	circulatory system development	0.043643	28/1751	100/9810
GO:0002759	regulation of antimicrobial humoral response	0.043643	23/1751	78/9810
GO:0046578	regulation of Ras protein signal transduction	0.043643	23/1751	78/9810
GO:0031344	regulation of cell projection organization	0.0440635	37/1751	141/9810
GO:0042127	regulation of cell population proliferation	0.0444418	51/1751	207/9810
GO:0002790	peptide secretion	0.0444418	8/1751	18/9810
GO:0007406	negative regulation of neuroblast proliferation	0.0444418	8/1751	18/9810
GO:0045176	apical protein localization	0.0444418	8/1751	18/9810
GO:0090087	regulation of peptide transport	0.0444418	8/1751	18/9810
GO:2000178	negative regulation of neural precursor cell proliferation	0.0444418	8/1751	18/9810
GO:0002697	regulation of immune effector process	0.0453247	22/1751	74/9810
GO:0072507	divalent inorganic cation homeostasis	0.0453247	22/1751	74/9810
GO:0009144	purine nucleoside triphosphate metabolic process	0.0455927	11/1751	29/9810
GO:0042026	protein refolding	0.0455927	11/1751	29/9810
GO:0045824	negative regulation of innate immune response	0.0455927	11/1751	29/9810
GO:0009165	nucleotide biosynthetic process	0.0455927	31/1751	114/9810
GO:0120035	regulation of plasma membrane bounded cell projection organization	0.0462585	36/1751	137/9810
GO:0006575	cellular modified amino acid metabolic process	0.0470045	24/1751	83/9810
GO:0034248	regulation of cellular amide metabolic process	0.0470045	50/1751	203/9810
GO:0007478	leg disc morphogenesis	0.0470783	21/1751	70/9810
GO:0006414	translational elongation	0.0470836	12/1751	33/9810
GO:0030004	cellular monovalent inorganic cation homeostasis	0.0470836	12/1751	33/9810
GO:0035159	regulation of tube length, open tracheal system	0.0470836	12/1751	33/9810
GO:0048806	genitalia development	0.0470836	12/1751	33/9810
GO:0006753	nucleoside phosphate metabolic process	0.0477443	47/1751	189/9810
GO:0006915	apoptotic process	0.0477443	57/1751	237/9810
GO:0022898	regulation of transmembrane transporter activity	0.0477443	13/1751	37/9810
GO:0032409	regulation of transporter activity	0.0477443	13/1751	37/9810
GO:0032412	regulation of ion transmembrane transporter activity	0.0477443	13/1751	37/9810
GO:0001745	compound eye morphogenesis	0.0494598	69/1751	296/9810
GO:0016056	rhodopsin mediated signaling pathway	0.0499203	9/1751	22/9810
GO:0050829	defense response to Gram-negative bacterium	0.0499203	31/1751	115/9810
GO:1901293	nucleoside phosphate biosynthetic process	0.0499203	31/1751	115/9810
GO:0007200	phospholipase C-activating G protein-coupled receptor signaling pathway	0.0499203	7/1751	15/9810
GO:0016082	synaptic vesicle priming	0.0499203	7/1751	15/9810
GO:0016545	male courtship behavior, veined wing vibration	0.0499203	7/1751	15/9810
GO:0022409	positive regulation of cell-cell adhesion	0.0499203	7/1751	15/9810
GO:0034614	cellular response to reactive oxygen species	0.0499203	7/1751	15/9810
GO:1902475	L-alpha-amino acid transmembrane transport	0.0499203	7/1751	15/9810

## Sheet: Table S2 - 56F03
Table S2. Differentially expressed genes between d70 and d5 in sorted ensheathing glia, driver line 56F03
	baseMean	log2fc(d70/d5)	lfcSE	stat	pvalue	padj
Arc1	5659.86	6.31553	0.186002	33.9541	1.06138e-252	1.02678e-248
CR10102	1607.54	6.39069	0.233312	27.3912	3.49247e-165	1.68931e-161
Nplp2	1154.84	-3.77983	0.229157	-16.4945	4.01684e-61	1.2953e-57
Cyp4p1	386.483	6.12842	0.383373	15.9855	1.61198e-57	3.89857e-54
CHKov1	510.157	3.76067	0.241538	15.5697	1.1701e-54	2.26392e-51
Tsp42Ed	1412.51	3.64551	0.249862	14.5901	3.24662e-48	5.23464e-45
EbpIII	533.854	3.39807	0.240619	14.1222	2.7722e-45	3.83118e-42
cpo	1448.99	2.40331	0.171011	14.0535	7.33182e-45	8.86601e-42
Spn47C	226.428	5.19043	0.371673	13.9651	2.54684e-44	2.73757e-41
CG12177	1690.06	-2.34922	0.169829	-13.8329	1.61482e-43	1.56217e-40
GstT4	335.165	3.47347	0.255796	13.5791	5.32965e-42	4.68719e-39
a10	522.034	3.71499	0.274078	13.5545	7.44955e-42	6.00558e-39
Nepl5	4491.35	-2.0734	0.160562	-12.9134	3.78338e-38	2.81542e-35
SLC22A	647.078	-2.71391	0.210686	-12.8813	5.73961e-38	3.96607e-35
sn	1366.27	3.58646	0.28639	12.523	5.58738e-36	3.60349e-33
dlp	760.453	3.09904	0.253199	12.2396	1.91058e-34	1.15518e-31
CG8620	165.626	5.31621	0.437033	12.1643	4.81426e-34	2.7396e-31
SPE	281.649	4.37738	0.365727	11.969	5.1671e-33	2.77703e-30
CG9512	394.269	-2.79499	0.235572	-11.8647	1.80523e-32	9.19147e-30
CG31300	541.061	2.792	0.237092	11.776	5.1869e-32	2.5089e-29
Fatp1	2241.56	2.36008	0.201105	11.7355	8.37806e-32	3.85949e-29
CG15784	517.387	3.31042	0.282207	11.7304	8.89931e-32	3.91327e-29
CG31103	266.674	4.31302	0.367897	11.7234	9.66598e-32	4.06559e-29
Npc2b	401.121	2.86392	0.246387	11.6237	3.12431e-31	1.25936e-28
dpy	237.559	4.75551	0.410263	11.5914	4.55779e-31	1.76368e-28
CG9717	308.877	4.13943	0.35828	11.5536	7.07757e-31	2.6334e-28
Tsp29Fb	141.731	5.88134	0.511465	11.499	1.33443e-30	4.78122e-28
IRSp53	501.412	3.39162	0.30036	11.2918	1.43979e-29	4.97449e-27
alrm	7536.55	-1.61664	0.143609	-11.2573	2.13278e-29	7.11465e-27
CG1943	1176.89	2.29807	0.206742	11.1156	1.05327e-28	3.39643e-26
mt:lrRNA	27946.8	-1.92214	0.173055	-11.1071	1.15855e-28	3.61544e-26
Xrp1	2880.02	1.84608	0.169887	10.8665	1.66495e-27	5.03335e-25
CG11089	575.888	2.84824	0.262326	10.8577	1.83402e-27	5.37647e-25
Tsp42El	215.87	3.68847	0.339814	10.8544	1.90062e-27	5.40781e-25
CG3036	397.998	2.96714	0.275752	10.7602	5.30726e-27	1.46693e-24
Tsp42Ei	155.406	7.08175	0.665719	10.6378	1.9887e-26	5.34409e-24
Mmp1	880.158	1.98932	0.188276	10.566	4.28533e-26	1.12044e-23
uif	133.863	5.04753	0.481019	10.4934	9.2621e-26	2.35794e-23
CG10126	783.298	1.94985	0.187337	10.4083	2.27294e-25	5.63806e-23
Iml1	2000.25	2.63544	0.254107	10.3714	3.34706e-25	8.09487e-23
trol	3615.61	-1.74833	0.169362	-10.323	5.54437e-25	1.3082e-22
Ugt35B1	7255.7	-1.46877	0.143072	-10.266	1.0032e-24	2.31069e-22
Sp7	467.192	3.22427	0.31937	10.0957	5.77029e-24	1.29818e-21
Thor	435.2	3.17641	0.315667	10.0625	8.08862e-24	1.77839e-21
Crz	242.565	3.24873	0.325644	9.97632	1.93511e-23	4.16005e-21
CG6429	154.222	4.62256	0.464185	9.95845	2.31638e-23	4.87145e-21
CG12814	137.548	4.06277	0.412692	9.84456	7.23555e-23	1.48929e-20
CG10939	134.237	4.01067	0.40769	9.83755	7.75765e-23	1.56349e-20
CG32687	499.286	3.35575	0.344791	9.73271	2.18678e-22	4.31733e-20
Tie	162.86	3.65597	0.376571	9.7086	2.77118e-22	5.36168e-20
Hn	436.221	2.5679	0.266371	9.64033	5.40154e-22	1.0246e-19
CG1136	137.44	4.32615	0.448911	9.63699	5.57983e-22	1.03806e-19
Rh50	2237.11	-1.57742	0.164308	-9.6004	7.96318e-22	1.45351e-19
5-HT2A	584.371	2.65986	0.277738	9.5769	1.00004e-21	1.79155e-19
pain	538.722	2.07355	0.216718	9.56796	1.09039e-21	1.9094e-19
Nepl15	967.252	2.16818	0.226642	9.56655	1.10529e-21	1.9094e-19
CG2201	687.995	2.20067	0.231279	9.51521	1.81339e-21	3.07768e-19
CG16772	127.167	5.65257	0.594213	9.51271	1.85764e-21	3.09842e-19
lncRNA:CR43651	156.263	3.12375	0.330159	9.46135	3.03992e-21	4.98443e-19
Gat	10643.1	-1.31851	0.140057	-9.41407	4.77307e-21	7.69579e-19
CAH7	4051.05	-1.47674	0.1579	-9.35239	8.56864e-21	1.3589e-18
CG15673	88.7502	5.23679	0.564241	9.28112	1.67709e-20	2.6168e-18
MtnA	1960.52	1.72696	0.186289	9.27033	1.85565e-20	2.84946e-18
Myc	196.44	2.72394	0.294052	9.26347	1.97902e-20	2.99141e-18
crb	167.828	3.12727	0.33811	9.24927	2.26035e-20	3.3641e-18
Strn-Mlck	374.744	2.99819	0.326393	9.18582	4.08396e-20	5.98609e-18
Gp150	1689.28	2.44749	0.268123	9.12821	6.964e-20	1.00552e-17
cib	1749.25	1.47045	0.165098	8.90651	5.26645e-19	7.4923e-17
Spn43Ab	2181.24	-1.64044	0.18528	-8.85381	8.45822e-19	1.18587e-16
CG31326	442.136	2.53085	0.286667	8.82856	1.06036e-18	1.46542e-16
CG5909	107.547	3.64904	0.413791	8.81855	1.15951e-18	1.57988e-16
Ldh	176.421	2.84576	0.322884	8.81357	1.21224e-18	1.62878e-16
CG1572	467.701	2.39712	0.272615	8.79305	1.4556e-18	1.92897e-16
PLCXD	2273.04	-1.5126	0.173931	-8.69651	3.42258e-18	4.47433e-16
scyl	724.738	1.83572	0.211529	8.67833	4.01608e-18	5.18021e-16
Gbp1	142.103	3.80193	0.440443	8.63206	6.0256e-18	7.66996e-16
CG7255	78.6121	4.67027	0.541824	8.61952	6.72354e-18	8.44721e-16
sog	151.069	3.18529	0.372718	8.54611	1.27305e-17	1.57891e-15
Lac	266.234	2.08476	0.252074	8.27045	1.33455e-16	1.63423e-14
grh	92.0022	4.13819	0.501417	8.25299	1.5448e-16	1.86805e-14
CG4409	3035.32	-1.37617	0.167171	-8.23209	1.83972e-16	2.19722e-14
Gpdh1	767.287	-1.5293	0.186444	-8.20246	2.35512e-16	2.77847e-14
santa-maria	1340.68	1.47812	0.180558	8.18636	2.69235e-16	3.13805e-14
CG42342	2036.43	-1.33365	0.164425	-8.11099	5.02071e-16	5.78219e-14
mv	683.163	1.53614	0.189429	8.10934	5.08934e-16	5.79227e-14
CG13795	105.508	3.1092	0.386102	8.0528	8.09229e-16	9.10288e-14
Obp83cd	67.3469	-5.05555	0.628286	-8.04658	8.51387e-16	9.46703e-14
bru1	452.141	1.80801	0.224974	8.03654	9.2412e-16	1.0159e-13
mah	331.503	7.88211	0.981561	8.03018	9.73307e-16	1.05795e-13
vn	148.794	2.92651	0.364676	8.02495	1.01566e-15	1.09172e-13
CG9336	385.477	2.55863	0.319095	8.01839	1.07137e-15	1.13895e-13
AdamTS-B	402.96	2.70699	0.338402	7.99934	1.25088e-15	1.31533e-13
CG9631	137.169	2.7927	0.349703	7.98592	1.39476e-15	1.45085e-13
CG32280	473.97	1.61214	0.203262	7.93134	2.16792e-15	2.23112e-13
Arc2	68.801	4.68574	0.59211	7.91363	2.49981e-15	2.5456e-13
CG8180	168.501	3.38081	0.428392	7.89186	2.97704e-15	2.99999e-13
CG6421	134.081	3.81117	0.484053	7.87347	3.44947e-15	3.44023e-13
Est-Q	298.616	-2.40121	0.305917	-7.84921	4.18651e-15	4.13269e-13
CG5346	217.161	2.70898	0.348424	7.77495	7.54765e-15	7.37535e-13
Tsf3	116.802	2.74038	0.352957	7.76405	8.22569e-15	7.95753e-13
CG15083	210.009	3.00484	0.389408	7.71643	1.19635e-14	1.14589e-12
CG9689	3313.82	1.70518	0.222042	7.67953	1.59667e-14	1.51434e-12
pAbp	4934.17	1.95919	0.255174	7.67787	1.61751e-14	1.5192e-12
aay	1687.89	1.41486	0.185314	7.63494	2.25925e-14	2.10154e-12
Cyp6a21	75.0035	3.83409	0.502483	7.63029	2.34229e-14	2.15803e-12
Tsp5D	3518.88	-1.21801	0.160137	-7.60602	2.82665e-14	2.57971e-12
ras	894.995	1.53304	0.201755	7.59851	2.99558e-14	2.70834e-12
Inx2	1691.64	-1.21278	0.159841	-7.58738	3.26438e-14	2.92404e-12
TM4SF	1484.55	-1.26903	0.167835	-7.56114	3.99546e-14	3.54607e-12
Eaat1	5564.56	-1.10658	0.147404	-7.50711	6.04453e-14	5.31589e-12
emp	100.212	3.77421	0.503033	7.50292	6.24122e-14	5.43942e-12
CG34325	191.301	3.38822	0.451773	7.49981	6.39086e-14	5.5201e-12
CG9657	3537.23	-1.17955	0.158654	-7.43477	1.04753e-13	8.968e-12
CG13117	1898.36	4.68117	0.62989	7.43173	1.0719e-13	9.09613e-12
Pfas	277.61	1.9029	0.256315	7.42406	1.13581e-13	9.55467e-12
CG7365	91.7777	3.82976	0.519524	7.37168	1.68492e-13	1.40516e-11
Ih	1219.13	1.59227	0.216218	7.3642	1.78212e-13	1.47353e-11
rdhB	531.502	2.39937	0.327062	7.33615	2.19831e-13	1.80224e-11
se	282.978	2.86926	0.392028	7.31903	2.49763e-13	2.03043e-11
nolo	2692.08	-1.11284	0.152768	-7.28449	3.22887e-13	2.58458e-11
CG17350	65.8573	4.41481	0.606069	7.28433	3.23273e-13	2.58458e-11
CG17224	175.709	2.25724	0.309971	7.28209	3.28695e-13	2.60639e-11
Pu	810.731	1.86375	0.256705	7.26027	3.86323e-13	3.03845e-11
yps	1794.12	1.47403	0.203638	7.23848	4.53753e-13	3.54001e-11
jbug	176	2.52802	0.349891	7.22517	5.00473e-13	3.87326e-11
fus	52.826	5.85302	0.818265	7.15297	8.4923e-13	6.5202e-11
CG6409	88.3948	4.64889	0.650282	7.14903	8.73956e-13	6.65721e-11
mbl	1217.7	1.3436	0.188512	7.12743	1.02263e-12	7.72883e-11
CG14401	392.563	4.78246	0.672833	7.10795	1.17779e-12	8.83252e-11
CG4199	391.191	1.72095	0.242357	7.1009	1.23943e-12	9.22326e-11
Fs	217.048	3.01698	0.425452	7.09122	1.32932e-12	9.80138e-11
CG2277	956.823	-1.2952	0.18267	-7.09039	1.33738e-12	9.80138e-11
CG9394	26219.1	-1.18838	0.167872	-7.07911	1.45085e-12	1.0553e-10
Pka-C3	356.535	2.03735	0.288264	7.06767	1.57562e-12	1.1375e-10
CG14688	864.932	-1.38084	0.195586	-7.06001	1.66496e-12	1.1931e-10
Gbp2	68.4055	3.66457	0.520638	7.03862	1.94151e-12	1.38104e-10
Mpcp2	3581.98	-1.07665	0.153093	-7.03266	2.02639e-12	1.4309e-10
CG11594	138.207	3.0686	0.436624	7.02802	2.09477e-12	1.46847e-10
CG2680	354.787	-1.58758	0.226192	-7.01871	2.23926e-12	1.55846e-10
Dop1R1	1249.94	-1.26858	0.180972	-7.0098	2.38654e-12	1.6491e-10
Myo31DF	120.991	2.65675	0.379317	7.00406	2.48654e-12	1.70601e-10
MFS16	389.811	1.48145	0.212086	6.98512	2.84619e-12	1.93902e-10
Tep3	87.4865	3.38446	0.48469	6.98273	2.8949e-12	1.95841e-10
b6	53.8915	5.07082	0.727476	6.97043	3.15984e-12	2.1228e-10
AdSL	202.388	1.97302	0.283423	6.96142	3.36868e-12	2.23512e-10
CG4962	48.4554	5.91825	0.850174	6.96123	3.37325e-12	2.23512e-10
Reg-5	351.693	1.74623	0.251819	6.93445	4.07811e-12	2.68379e-10
Gad1	3879.3	-1.29608	0.187773	-6.90237	5.1143e-12	3.34296e-10
Swip-1	671.076	1.38546	0.201034	6.89166	5.51453e-12	3.58037e-10
Spn77Ba	319.137	1.7926	0.260339	6.88563	5.75319e-12	3.70291e-10
CG11892	227.855	-1.70118	0.247086	-6.88497	5.77981e-12	3.70291e-10
CG43795	803.65	1.51814	0.220577	6.88257	5.87813e-12	3.74112e-10
CG1299	128.439	3.16124	0.461366	6.85193	7.28621e-12	4.60698e-10
Obp44a	3471.99	-1.51581	0.221335	-6.84848	7.46386e-12	4.68866e-10
Ugt302C1	84.1354	3.29649	0.482997	6.82506	8.78889e-12	5.4854e-10
st	202.674	3.02931	0.445707	6.79664	1.07084e-11	6.64058e-10
Cyp4p2	73.0619	3.2728	0.481757	6.79347	1.09469e-11	6.74522e-10
olf186-M	126.143	2.49307	0.368143	6.77201	1.27007e-11	7.77639e-10
Gli	61.777	3.75483	0.555161	6.76349	1.34703e-11	8.19569e-10
Ir76b	46.0498	8.55055	1.26553	6.75651	1.41353e-11	8.54656e-10
nrv2	15166	-1.02316	0.151593	-6.74942	1.48439e-11	8.91922e-10
CG31313	74.8355	3.7869	0.561246	6.74731	1.5061e-11	8.99384e-10
CG10311	800.514	1.44986	0.215185	6.73776	1.60848e-11	9.54626e-10
CG7149	517.719	-1.39883	0.207867	-6.72946	1.70288e-11	1.00449e-09
CG13794	80.4789	3.80857	0.569375	6.68904	2.24633e-11	1.31703e-09
NLaz	362.61	1.77762	0.266092	6.68047	2.38173e-11	1.38801e-09
scaf	527.748	2.30857	0.346754	6.65768	2.78183e-11	1.60335e-09
CG6225	188.27	2.42896	0.364843	6.65754	2.78439e-11	1.60335e-09
CG2846	467.533	1.85186	0.278364	6.65264	2.87877e-11	1.64788e-09
pros	3834.23	-1.04262	0.156774	-6.65045	2.922e-11	1.66279e-09
CG3823	142.585	3.04989	0.458687	6.64918	2.9474e-11	1.66743e-09
sprt	221.358	1.96389	0.296005	6.63467	3.25234e-11	1.82925e-09
Cyp28c1	365.375	-1.40288	0.211721	-6.62607	3.4475e-11	1.92781e-09
Cyp28d1	2960.26	-1.07221	0.162458	-6.59993	4.11339e-11	2.28695e-09
Faa	42.3775	8.43191	1.28274	6.57338	4.91853e-11	2.71896e-09
CG14153	60.0069	-3.0703	0.46929	-6.54244	6.05251e-11	3.32682e-09
Prat2	140.214	2.81057	0.430122	6.53436	6.3882e-11	3.49149e-09
CG31469	61.8307	3.32592	0.509465	6.52825	6.65419e-11	3.61644e-09
mt:srRNA	1688.82	-1.07132	0.164147	-6.5266	6.72794e-11	3.63609e-09
CG18067	2576.09	4.09832	0.632551	6.47903	9.23111e-11	4.96121e-09
Mlc-c	900.018	1.41683	0.218898	6.47257	9.63482e-11	5.14957e-09
CG14141	3018.08	-1.15022	0.177776	-6.47005	9.79693e-11	5.20745e-09
comt	1291.6	-1.1491	0.178485	-6.43807	1.20999e-10	6.39641e-09
Pits	233.905	1.70796	0.266058	6.41948	1.36737e-10	7.18911e-09
side-VIII	1661.61	-1.11549	0.173809	-6.41792	1.38149e-10	7.22407e-09
CG44325	1375.04	1.18964	0.185525	6.41228	1.43355e-10	7.45601e-09
Ctl1	690.592	1.22603	0.191267	6.41003	1.45488e-10	7.52645e-09
Gbs-70E	217.464	2.04032	0.320367	6.3687	1.9064e-10	9.80987e-09
CG18809	288.502	-1.44138	0.226631	-6.36004	2.01695e-10	1.03238e-08
Ork1	480.504	-1.64438	0.259411	-6.33889	2.31425e-10	1.17832e-08
Fas3	211.002	1.80372	0.285959	6.30762	2.83357e-10	1.43518e-08
Men-b	1862.28	-1.06599	0.169022	-6.30678	2.84903e-10	1.43549e-08
CG17493	632.347	-1.18066	0.187253	-6.30517	2.8788e-10	1.44298e-08
lncRNA:CR45018	464.825	-1.26437	0.200564	-6.30407	2.89938e-10	1.4458e-08
Rh6	103.709	4.1089	0.651917	6.30279	2.92327e-10	1.45024e-08
mt:CoIII	36980.5	-0.940917	0.149842	-6.27938	3.39916e-10	1.67773e-08
CG15082	129.575	2.94211	0.469215	6.27028	3.60396e-10	1.76978e-08
cl	500.004	1.42948	0.228145	6.26567	3.7122e-10	1.81373e-08
CG4829	2143.55	-0.94519	0.150975	-6.26056	3.83602e-10	1.86481e-08
CG10863	2531.54	1.23315	0.197132	6.25546	3.9634e-10	1.9171e-08
RhoGEF64C	60.4583	3.99167	0.639212	6.24467	4.24708e-10	2.04409e-08
mt:Cyt-b	76866.9	-1.0005	0.16061	-6.2294	4.68216e-10	2.24234e-08
Gadd45	161.412	2.57448	0.413656	6.22373	4.85478e-10	2.31355e-08
CG5404	643.75	-1.37662	0.221941	-6.20263	5.55289e-10	2.63327e-08
dpp	70.2091	2.67072	0.431234	6.1932	5.89556e-10	2.78213e-08
CG8910	274.224	-1.61724	0.261763	-6.17828	6.48042e-10	3.04328e-08
grnd	35.7961	4.86081	0.788456	6.16497	7.04971e-10	3.29463e-08
aqz	2593.73	1.30082	0.211619	6.14698	7.8973e-10	3.673e-08
CG5644	96.026	-2.22697	0.362374	-6.14549	7.97149e-10	3.68977e-08
DAAM	1050.85	1.32115	0.215201	6.13915	8.29636e-10	3.82186e-08
mfas	5321.1	-0.953481	0.155667	-6.12512	9.06163e-10	4.15461e-08
CG11275	293.927	1.88547	0.308218	6.11732	9.5162e-10	4.34244e-08
CG4678	530.422	-1.27913	0.209162	-6.11549	9.626e-10	4.37192e-08
CG42674	625.568	1.24961	0.204643	6.10629	1.01974e-09	4.60978e-08
bark	80.8112	2.87886	0.471856	6.10114	1.05316e-09	4.73874e-08
CG33970	171.211	-2.40403	0.394214	-6.09828	1.07218e-09	4.80196e-08
AnxB9	2991.19	1.05554	0.173149	6.09615	1.08656e-09	4.84397e-08
CG13116	278.78	5.55991	0.912617	6.09227	1.11319e-09	4.93993e-08
Proc-R	909.935	-1.25365	0.206471	-6.07182	1.26472e-09	5.58669e-08
Adgf-D	1616.18	-1.23378	0.203279	-6.0694	1.28393e-09	5.64578e-08
Gbeta13F	1372.88	1.55858	0.256825	6.06866	1.2898e-09	5.64593e-08
CCAP	41.1488	4.51657	0.745505	6.05841	1.37473e-09	5.99061e-08
CG6465	509.242	-1.2465	0.205891	-6.05417	1.41146e-09	6.12309e-08
Su(Tpl)	542.575	1.38692	0.229135	6.05285	1.42309e-09	6.14595e-08
Csas	788.995	-1.14357	0.188987	-6.05106	1.43899e-09	6.18701e-08
CG14661	55.9608	3.78437	0.627245	6.03333	1.60615e-09	6.87515e-08
CG4757	46.9243	4.91475	0.815918	6.02358	1.70604e-09	7.27059e-08
Fbxl7	60.2885	3.33517	0.555173	6.00744	1.88477e-09	7.99704e-08
Tep2	323.182	1.7972	0.299243	6.0058	1.90388e-09	8.04287e-08
blw	4262.53	-0.906312	0.150969	-6.0033	1.93346e-09	8.1323e-08
Spn42Dd	189.78	2.64093	0.44043	5.99625	2.01928e-09	8.45651e-08
CG12868	157.401	1.99985	0.334301	5.9822	2.20144e-09	9.17964e-08
CG43103	38.3446	4.12662	0.690978	5.97213	2.34169e-09	9.72253e-08
AnxB11	566.38	1.21032	0.20293	5.96421	2.45826e-09	1.01629e-07
Trxr-1	1247.8	1.09755	0.184149	5.96014	2.52028e-09	1.0375e-07
CHMP2B	220.694	1.50593	0.252937	5.95376	2.62055e-09	1.07421e-07
ATPsynbeta	5679.66	-0.850588	0.142888	-5.95284	2.6353e-09	1.07569e-07
CG43707	225.806	-1.63086	0.274514	-5.94088	2.83489e-09	1.1523e-07
Nplp1	1141.25	-1.04555	0.176503	-5.92372	3.14748e-09	1.274e-07
CG10916	169.988	1.83589	0.310791	5.90717	3.48028e-09	1.40284e-07
PGRP-SA	83.3534	2.84876	0.483217	5.89541	3.73755e-09	1.50029e-07
RhoGDI	1263.29	1.06578	0.181764	5.86352	4.53168e-09	1.79933e-07
kraken	288.071	1.47316	0.251252	5.86328	4.53825e-09	1.79933e-07
pyr	64.039	3.49109	0.595416	5.86327	4.53832e-09	1.79933e-07
Frl	489.342	1.3127	0.224793	5.83959	5.23294e-09	2.06626e-07
CG9674	4307.41	0.880179	0.150926	5.83187	5.48109e-09	2.15545e-07
asRNA:CR45376	38.058	4.01525	0.690638	5.81383	6.10585e-09	2.39142e-07
chic	2502.27	0.976108	0.168133	5.80558	6.4144e-09	2.50213e-07
CG42365	91.4652	2.49966	0.43164	5.79108	6.99363e-09	2.71712e-07
Lip4	48.2814	3.6012	0.621964	5.79004	7.03681e-09	2.72297e-07
sesB	6942.02	-0.843124	0.14573	-5.78551	7.22942e-09	2.76986e-07
CG31345	95.3257	-2.2355	0.386415	-5.78524	7.24088e-09	2.76986e-07
CG2121	725.081	4.74166	0.819622	5.78517	7.2439e-09	2.76986e-07
CG9399	265.948	-1.32552	0.230125	-5.75999	8.41165e-09	3.20371e-07
rho	1375.59	1.11994	0.194629	5.75424	8.70342e-09	3.30184e-07
Gasp	44.7075	4.53376	0.788199	5.75205	8.81678e-09	3.33178e-07
CG5028	843.785	-1.02882	0.179059	-5.74572	9.15307e-09	3.4454e-07
RhoL	237.689	1.42792	0.249053	5.73337	9.84526e-09	3.69159e-07
CG17549	1609.09	4.91961	0.86168	5.70932	1.13425e-08	4.23658e-07
aos	159.919	2.45976	0.431033	5.70667	1.15208e-08	4.28662e-07
lncRNA:CR31781	42.3865	-7.46359	1.31004	-5.6972	1.21788e-08	4.51408e-07
CG6983	530.961	-1.07257	0.188371	-5.69392	1.24158e-08	4.58438e-07
Pepck2	57.3578	2.9442	0.517189	5.69269	1.25052e-08	4.59983e-07
lncRNA:CR43432	50.6717	-2.95118	0.518953	-5.6868	1.29441e-08	4.74323e-07
ATPsynC	6637.48	-0.799296	0.140696	-5.68101	1.33899e-08	4.88808e-07
CG31997	357.864	1.33661	0.235978	5.66413	1.47768e-08	5.3741e-07
Pdha	1061.35	-0.953579	0.168488	-5.65964	1.51688e-08	5.496e-07
Ugt305A1	30.7625	5.98206	1.05834	5.6523	1.58318e-08	5.70893e-07
CG9313	46.849	4.38836	0.77645	5.65183	1.58745e-08	5.70893e-07
Amph	1989.15	-0.984845	0.175137	-5.6233	1.87344e-08	6.71245e-07
Tsf2	209.54	1.58126	0.282024	5.60683	2.06071e-08	7.35619e-07
insc	49.809	3.11197	0.557472	5.58229	2.37371e-08	8.44238e-07
CG11378	274.434	2.04981	0.367396	5.57931	2.41477e-08	8.55696e-07
mt:ND4	2791.86	-0.870055	0.156339	-5.56517	2.61893e-08	9.24654e-07
CG17121	340.549	4.79168	0.862233	5.55729	2.73997e-08	9.63871e-07
Indy	313.603	1.48472	0.267385	5.55274	2.81221e-08	9.85702e-07
cd	39.7408	4.21272	0.758865	5.55134	2.8348e-08	9.90032e-07
CG33169	113.866	2.2491	0.405937	5.54052	3.01576e-08	1.04944e-06
CG15202	156.312	2.24922	0.406289	5.536	3.09466e-08	1.07304e-06
Sp212	53.7119	3.06697	0.554717	5.5289	3.22248e-08	1.11337e-06
mlt	3085.12	-0.819377	0.148236	-5.52753	3.24771e-08	1.11809e-06
Dlc90F	274.09	1.28761	0.233215	5.52113	3.36829e-08	1.15549e-06
CG6435	36.3295	3.83872	0.697481	5.50369	3.71932e-08	1.2714e-06
wun2	772.769	-1.15559	0.210826	-5.48125	4.22343e-08	1.43864e-06
CG11486	424.766	1.2952	0.236515	5.47618	4.34616e-08	1.47525e-06
CAP	2123.82	0.853876	0.15596	5.47495	4.3763e-08	1.48029e-06
Tsp42Ea	3058.22	3.45861	0.63391	5.456	4.86983e-08	1.64149e-06
porin	2906.93	-0.941324	0.172737	-5.44946	5.05227e-08	1.69707e-06
eIF4E6	41.3401	3.33046	0.611476	5.4466	5.13426e-08	1.71788e-06
Syb	579.835	1.09367	0.200819	5.44606	5.14973e-08	1.71788e-06
BomS3	39.7499	3.19029	0.585872	5.44537	5.16992e-08	1.71869e-06
Gycalpha99B	1233.08	-0.93822	0.172905	-5.4262	5.75657e-08	1.90716e-06
rtp	257.551	2.10516	0.388278	5.42178	5.9008e-08	1.94827e-06
CDase	2644.71	-0.861743	0.159041	-5.41838	6.01405e-08	1.97453e-06
rtv	34.6077	4.48242	0.827293	5.41817	6.02116e-08	1.97453e-06
pes	302.879	1.46425	0.270438	5.41437	6.15033e-08	2.01008e-06
Tsp66E	1074.05	-1.0349	0.191279	-5.4104	6.28833e-08	2.04486e-06
CG12025	1366.06	0.900705	0.166486	5.4101	6.29902e-08	2.04486e-06
mav	327.279	-1.23202	0.228063	-5.4021	6.58641e-08	2.12591e-06
CG7509	2129.56	-0.946677	0.175248	-5.40193	6.59264e-08	2.12591e-06
rk	90.7214	2.59531	0.481197	5.39344	6.91213e-08	2.22153e-06
CG42235	1124.17	-1.07956	0.200924	-5.37298	7.74468e-08	2.48086e-06
CG43313	161.016	-1.76911	0.329672	-5.36626	8.03877e-08	2.56657e-06
CG2064	121.943	1.9141	0.358152	5.34438	9.07283e-08	2.88719e-06
CG14830	37.3406	3.85193	0.721239	5.34072	9.25805e-08	2.93647e-06
HmgD	524.918	1.0475	0.196488	5.33111	9.76144e-08	3.08602e-06
CG42390	601.073	1.1361	0.213219	5.3283	9.91342e-08	3.12386e-06
RpS29	5727.72	0.874282	0.164101	5.3277	9.94636e-08	3.12398e-06
AcCoAS	893.777	-0.916428	0.172031	-5.32712	9.9784e-08	3.12398e-06
Cyp6a20	452.993	1.23929	0.23286	5.32203	1.02617e-07	3.2023e-06
BomBc3	26.2029	5.758	1.08471	5.30834	1.10629e-07	3.44124e-06
CG11125	87.4829	2.76972	0.522588	5.3	1.15802e-07	3.59062e-06
rin	442.397	1.21139	0.228797	5.29459	1.19281e-07	3.68667e-06
CG17111	175.007	2.02293	0.382322	5.29115	1.2155e-07	3.74483e-06
mAcon1	1861.59	-0.903005	0.170734	-5.28897	1.2301e-07	3.77778e-06
stumps	1141.53	-0.972522	0.184083	-5.28307	1.27039e-07	3.88917e-06
Appl	1291.95	1.27995	0.243428	5.25804	1.45596e-07	4.44319e-06
Sgsh	309.951	1.33636	0.254338	5.25426	1.48624e-07	4.52134e-06
CG11069	35.4475	3.96025	0.755155	5.24429	1.56887e-07	4.75776e-06
CG7737	388.988	-1.20101	0.22942	-5.23497	1.65013e-07	4.97848e-06
Myo10A	33.9957	3.37341	0.644437	5.23466	1.65289e-07	4.97848e-06
ATPsynB	1739.9	-0.830074	0.158587	-5.23419	1.65709e-07	4.97848e-06
lncRNA:CR44922	298.067	-1.53729	0.294764	-5.21533	1.83494e-07	5.49572e-06
htl	1190.33	-0.868329	0.166734	-5.20787	1.91019e-07	5.69155e-06
muc	884.434	-1.03484	0.198714	-5.20769	1.91209e-07	5.69155e-06
nahoda	233.215	1.43628	0.275869	5.20641	1.92534e-07	5.71342e-06
Sox15	17.7866	7.17841	1.38054	5.1997	1.99608e-07	5.90522e-06
Sfxn2	383.376	-1.14718	0.22081	-5.19531	2.04382e-07	6.02801e-06
Cln7	100.983	2.32007	0.447203	5.18795	2.12616e-07	6.25182e-06
DNaseII	684.277	-1.0465	0.202076	-5.17878	2.23342e-07	6.54729e-06
ogre	3006.46	-0.774844	0.149689	-5.17636	2.26253e-07	6.6019e-06
CCT5	497.274	1.19737	0.231327	5.1761	2.26569e-07	6.6019e-06
bowl	28.5556	4.80321	0.928533	5.17291	2.30477e-07	6.69561e-06
btsz	614.295	1.12273	0.217084	5.17189	2.31738e-07	6.70333e-06
chas	112.681	1.87972	0.363484	5.17139	2.32361e-07	6.70333e-06
Hasp	3181.87	-0.925415	0.178962	-5.17102	2.32822e-07	6.70333e-06
RpS5a	3258.87	0.781264	0.15145	5.15857	2.48849e-07	7.14352e-06
fipi	1946.93	-0.896276	0.173922	-5.15332	2.55914e-07	7.3246e-06
CG8306	171.803	1.81683	0.352663	5.15174	2.58081e-07	7.34526e-06
Cont	371.615	1.10992	0.215462	5.15135	2.58613e-07	7.34526e-06
CG33470	374.072	1.63908	0.318197	5.15114	2.58914e-07	7.34526e-06
KFase	426.934	3.66532	0.711925	5.14846	2.62628e-07	7.42884e-06
kay	993.344	0.961622	0.186972	5.14313	2.70198e-07	7.62069e-06
Cyt-c-p	1121.28	-0.837475	0.162899	-5.14107	2.73182e-07	7.68245e-06
Snap25	2416.11	-1.05248	0.204921	-5.13604	2.80587e-07	7.86783e-06
CG34253	82.2636	2.0396	0.397386	5.13255	2.85844e-07	7.99207e-06
CG11241	105.771	-1.75659	0.34242	-5.12992	2.89867e-07	8.08118e-06
EndoGI	310.37	1.16105	0.226601	5.12376	2.99506e-07	8.32591e-06
CG42394	536.264	1.07328	0.209563	5.12151	3.03104e-07	8.38958e-06
CG7582	435.954	-1.06237	0.207443	-5.12124	3.0353e-07	8.38958e-06
alpha-Est7	942.523	2.86423	0.559842	5.11615	3.11835e-07	8.59457e-06
CG13707	718.504	-1.01655	0.198807	-5.11326	3.16653e-07	8.70256e-06
mt:CoII	45405.9	-0.722902	0.141575	-5.10615	3.28788e-07	9.01046e-06
larp	852.918	0.988309	0.19363	5.10412	3.32332e-07	9.08187e-06
Tk	669.032	-1.65558	0.324472	-5.10236	3.35441e-07	9.141e-06
CG17839	346.324	1.14865	0.225188	5.10083	3.38159e-07	9.18919e-06
CG4928	18.9941	7.26974	1.42661	5.09582	3.47243e-07	9.40961e-06
CG8369	6294.11	-0.863846	0.169607	-5.09321	3.52053e-07	9.51329e-06
CG7607	5470.96	-0.873359	0.17186	-5.0818	3.73877e-07	1.00749e-05
CG14275	1148.36	4.1642	0.8196	5.08078	3.75894e-07	1.01011e-05
CG15211	947.37	3.99618	0.787111	5.07702	3.83394e-07	1.02628e-05
Spn27A	668.041	1.3352	0.263004	5.07671	3.84033e-07	1.02628e-05
nwk	386.869	-1.12934	0.222482	-5.07608	3.8531e-07	1.02686e-05
Fit1	597.532	1.06939	0.211052	5.06694	4.04256e-07	1.07439e-05
ovo	28.0336	4.60242	0.909688	5.05933	4.20726e-07	1.1151e-05
Cam	1833.97	1.39368	0.27624	5.04517	4.53119e-07	1.19767e-05
Npc2a	1491.4	0.977316	0.193818	5.04245	4.59612e-07	1.21152e-05
RpL18A	5401.81	0.840897	0.167045	5.03397	4.80437e-07	1.26297e-05
mt:ND5	16978.3	-0.882068	0.175274	-5.03251	4.84092e-07	1.26777e-05
RpL35	3190.82	0.831858	0.165307	5.0322	4.84883e-07	1.26777e-05
Cad89D	25.2828	5.35834	1.06523	5.03023	4.89896e-07	1.27743e-05
CG5895	2785.88	-0.827353	0.164499	-5.02951	4.91722e-07	1.27874e-05
Ugt301D1	392.76	-1.20232	0.23937	-5.02286	5.09067e-07	1.3203e-05
mim	950.762	-0.968176	0.193546	-5.0023	5.66493e-07	1.46531e-05
Pdhb	648.947	-0.927762	0.185911	-4.99037	6.0265e-07	1.55468e-05
Ntl	80.784	2.00453	0.402368	4.98183	6.29857e-07	1.62054e-05
CG9628	472.696	3.63604	0.73001	4.9808	6.33209e-07	1.62484e-05
IMPPP	394.052	1.52664	0.306892	4.97453	6.54077e-07	1.67395e-05
Ugt35E2	75.6518	-2.79093	0.561119	-4.97386	6.56335e-07	1.6753e-05
CG32512	197.178	-1.96792	0.395965	-4.96994	6.69746e-07	1.70503e-05
PGRP-LB	279.252	4.93299	0.992988	4.96782	6.77081e-07	1.71918e-05
CG31808	1310.36	-1.05479	0.212795	-4.95685	7.16457e-07	1.8144e-05
ATPsyngamma	1479.82	-0.886027	0.178809	-4.95515	7.22742e-07	1.82554e-05
Picot	4484.68	-0.832381	0.168303	-4.94574	7.58551e-07	1.911e-05
CG17108	512.541	4.54949	0.920012	4.94504	7.6129e-07	1.91291e-05
SP1173	141.429	2.07096	0.418994	4.94269	7.70529e-07	1.93111e-05
ds	42.2059	2.78349	0.56376	4.93737	7.91822e-07	1.97935e-05
blot	66.0159	2.59289	0.525537	4.9338	8.06442e-07	2.0107e-05
Tspo	135.892	1.51731	0.307907	4.92783	8.31493e-07	2.06783e-05
P5CDh1	2549.59	-0.766387	0.155559	-4.92667	8.36417e-07	2.07474e-05
Arpc4	304.69	1.27672	0.259252	4.92462	8.45259e-07	2.09131e-05
rols	284.634	-1.15897	0.235636	-4.91845	8.72308e-07	2.15273e-05
CG16799	29.2627	-3.05248	0.620814	-4.9169	8.79233e-07	2.1643e-05
Gprk2	543.43	0.942063	0.191735	4.91336	8.95272e-07	2.19819e-05
fabp	1089.54	2.70563	0.550813	4.91207	9.0122e-07	2.20411e-05
Hsp68	113.571	2.32179	0.472692	4.91184	9.0224e-07	2.20411e-05
Pgd	313.954	1.59458	0.324803	4.90937	9.13675e-07	2.22642e-05
CG7054	64.1632	2.16252	0.440731	4.90666	9.26412e-07	2.25179e-05
CG32368	103.237	1.91853	0.391066	4.9059	9.30022e-07	2.2549e-05
GstE12	3595.68	1.04438	0.213021	4.90271	9.45226e-07	2.28603e-05
CG32264	926.958	1.06397	0.217387	4.89436	9.86261e-07	2.37932e-05
c11.1	522.663	1.11501	0.228235	4.88536	1.0324e-06	2.48445e-05
RpL37a	6658.79	0.861478	0.176428	4.88288	1.04545e-06	2.50564e-05
CG7322	277.406	-1.34316	0.275086	-4.88271	1.04639e-06	2.50564e-05
Act5C	8161.27	0.788544	0.161536	4.88155	1.05254e-06	2.51245e-05
Hex-A	3057.36	0.830138	0.170068	4.8812	1.05443e-06	2.51245e-05
Vha68-1	2187.65	-0.780821	0.160058	-4.87836	1.06969e-06	2.54255e-05
CG7084	4593.58	-0.728428	0.149656	-4.86734	1.13109e-06	2.6819e-05
RpL7A	4540.02	0.745933	0.153366	4.86376	1.15179e-06	2.7243e-05
CG31974	639.192	-0.915822	0.18832	-4.86311	1.15558e-06	2.72661e-05
RpS5b	31.3597	3.32402	0.683622	4.86236	1.15995e-06	2.73026e-05
AANAT1	858.077	-0.992269	0.204318	-4.85649	1.19482e-06	2.80551e-05
Ir62a	99.3452	1.83445	0.377871	4.8547	1.20567e-06	2.82413e-05
Obp19d	556.33	3.42136	0.704978	4.85314	1.2152e-06	2.83677e-05
sqh	994.226	0.845764	0.174282	4.85286	1.21693e-06	2.83677e-05
alpha-Man-Ic	14.8673	6.91855	1.42681	4.84897	1.24107e-06	2.88609e-05
ND-75	997.191	-0.837222	0.172766	-4.846	1.25978e-06	2.92256e-05
kar	595.954	1.10019	0.227217	4.84202	1.28529e-06	2.97461e-05
Tctp	3169.23	0.724702	0.150142	4.82677	1.38766e-06	3.20386e-05
CG15611	568.338	-0.912248	0.189143	-4.82306	1.41376e-06	3.25542e-05
CG11438	73.9378	2.08385	0.432098	4.82264	1.41672e-06	3.25542e-05
gbb	409.609	1.18408	0.24612	4.81098	1.50193e-06	3.44305e-05
CG13840	29.1827	-3.09484	0.644918	-4.7988	1.59616e-06	3.65042e-05
snoRNA:Psi28S-2179	42.5119	2.61482	0.544993	4.7979	1.60339e-06	3.65831e-05
sun	435.47	-1.01712	0.212066	-4.79625	1.61667e-06	3.67659e-05
Nop17l	954.157	-0.838573	0.17485	-4.79596	1.61901e-06	3.67659e-05
MFS9	189.928	1.29524	0.270247	4.7928	1.64467e-06	3.72613e-05
naz	756.4	-0.940563	0.196543	-4.78554	1.70527e-06	3.85439e-05
Cyp6a9	355.254	1.06157	0.222194	4.77765	1.77359e-06	3.99171e-05
vir-1	8800.22	0.753545	0.157726	4.77757	1.77428e-06	3.99171e-05
FER	397.517	1.42558	0.298706	4.7725	1.81951e-06	4.08397e-05
Sox14	147.697	1.51546	0.318481	4.75838	1.95153e-06	4.37017e-05
CG34417	767.369	2.88083	0.605781	4.75556	1.97896e-06	4.42135e-05
CG1545	1938.23	-0.887626	0.186688	-4.7546	1.98842e-06	4.43226e-05
nemy	976.325	-0.853867	0.179667	-4.75249	2.00929e-06	4.46848e-05
Cbp53E	1626.2	-1.22486	0.257763	-4.75189	2.0152e-06	4.47133e-05
DIP-theta	159.54	-1.64582	0.346719	-4.74683	2.06632e-06	4.57428e-05
CG5399	23.3278	4.03027	0.85059	4.7382	2.15623e-06	4.76242e-05
Spn55B	108.427	1.71263	0.361496	4.73762	2.16238e-06	4.76511e-05
Ac76E	955.048	-0.925975	0.195641	-4.73304	2.21184e-06	4.86304e-05
AP-2mu	719.67	-0.902882	0.190843	-4.73103	2.23387e-06	4.90034e-05
Fie	2012.21	-0.735179	0.155433	-4.72987	2.24664e-06	4.91718e-05
Akap200	919.895	1.1098	0.234838	4.72584	2.2917e-06	5.00449e-05
CG5214	851.281	-0.891584	0.188728	-4.72418	2.31041e-06	5.034e-05
su(w[a])	1182.91	-0.811193	0.172201	-4.71074	2.46814e-06	5.36557e-05
Jafrac1	1650.98	0.824507	0.175598	4.69544	2.66039e-06	5.77053e-05
CG8745	4252.32	-0.700285	0.149379	-4.68799	2.759e-06	5.97105e-05
NaPi-III	1521.02	-0.772458	0.164945	-4.68313	2.82522e-06	6.10071e-05
lncRNA:Hsromega	4429.07	-0.872912	0.186444	-4.6819	2.84231e-06	6.12394e-05
CG2993	1199.08	-0.784724	0.167687	-4.6797	2.87294e-06	6.17618e-05
Gss1	532.231	1.16159	0.248246	4.67921	2.87977e-06	6.17713e-05
sm	900.025	0.93841	0.200611	4.67775	2.90033e-06	6.20748e-05
LamC	164.836	1.48573	0.317714	4.67631	2.92084e-06	6.23757e-05
CG1371	312.782	-1.10262	0.235878	-4.67453	2.94626e-06	6.278e-05
CG7675	710.065	4.80485	1.02858	4.67134	2.99246e-06	6.36242e-05
Snp	225.522	1.23186	0.263798	4.66973	3.01601e-06	6.39844e-05
CG6847	155.369	-1.35933	0.291608	-4.66149	3.13936e-06	6.64085e-05
CG17264	39.2346	2.76066	0.592267	4.66118	3.144e-06	6.64085e-05
pio	67.6511	2.70124	0.579925	4.65791	3.19438e-06	6.72131e-05
Scsalpha1	1050.26	-0.845853	0.181599	-4.6578	3.19599e-06	6.72131e-05
PNUTS	1242.21	-0.784424	0.168489	-4.65563	3.22986e-06	6.7778e-05
Gss2	563.689	1.15731	0.248611	4.65508	3.23857e-06	6.78137e-05
aru	156.986	1.71832	0.36968	4.64812	3.34966e-06	6.99884e-05
Atf3	220.068	1.39591	0.300494	4.64537	3.39472e-06	7.0777e-05
repo	1418.71	-0.860704	0.185325	-4.6443	3.41234e-06	7.09914e-05
RhoGAP15B	215.787	1.33779	0.28819	4.64205	3.44972e-06	7.15766e-05
tsl	113.592	2.05047	0.441748	4.64172	3.45527e-06	7.15766e-05
RpS27	3655.2	0.751691	0.162131	4.63631	3.5468e-06	7.33157e-05
CG17896	2330.48	-0.758155	0.163592	-4.63443	3.57914e-06	7.38265e-05
Gdh	1305.21	-0.907516	0.195943	-4.63153	3.62973e-06	7.47106e-05
GlcT	262.366	1.26871	0.273997	4.63036	3.6503e-06	7.49746e-05
lncRNA:CR43909	94.7616	-1.62586	0.351773	-4.62189	3.80269e-06	7.79389e-05
CG7430	1024.26	-0.775611	0.167968	-4.61761	3.88184e-06	7.9393e-05
fng	677.644	-0.841906	0.18238	-4.61622	3.908e-06	7.97594e-05
alpha-Est8	405.72	1.19229	0.258421	4.61377	3.95437e-06	8.05359e-05
Lst	53.0997	2.53651	0.549967	4.61211	3.98595e-06	8.10086e-05
CG12581	65.3006	2.58873	0.562184	4.60477	4.12913e-06	8.36124e-05
CG33673	13.1307	-6.64851	1.44386	-4.60466	4.13135e-06	8.36124e-05
Alp4	1289.76	0.942306	0.20473	4.60267	4.17107e-06	8.424e-05
CG7888	7374.46	-0.748467	0.162827	-4.59671	4.29205e-06	8.65026e-05
Ac13E	302.003	1.08202	0.235442	4.59568	4.3135e-06	8.67542e-05
InR	344.76	1.04119	0.227037	4.58598	4.51868e-06	9.06924e-05
CG17739	2707.16	0.886591	0.193582	4.57992	4.65153e-06	9.31655e-05
ppk3	19.8888	4.32841	0.945796	4.57648	4.72875e-06	9.45164e-05
Taldo	933.109	1.06071	0.231962	4.57277	4.81328e-06	9.59764e-05
CG31523	269.55	1.14041	0.249412	4.5724	4.82164e-06	9.59764e-05
CG4238	405.773	-0.973374	0.212911	-4.57173	4.83702e-06	9.6085e-05
MFS3	128.551	1.64848	0.360816	4.56876	4.90627e-06	9.72607e-05
Cad96Ca	31.8605	3.23911	0.70962	4.56457	5.00517e-06	9.88784e-05
CG9686	8117.31	0.942699	0.206531	4.56444	5.00831e-06	9.88784e-05
CCT7	341.051	1.02499	0.224703	4.56155	5.07784e-06	0.000100047
CG15098	4527.1	0.832935	0.182621	4.561	5.09107e-06	0.000100104
UQCR-C2	1666.77	-0.738261	0.16194	-4.55885	5.14351e-06	0.00010093
Ssadh	2195.95	-0.73699	0.161794	-4.55511	5.23586e-06	0.000102447
lncRNA:CR44138	15.0176	6.9383	1.52327	4.55486	5.24203e-06	0.000102447
CG5921	27.9282	3.40476	0.748267	4.55019	5.35982e-06	0.000104538
Vdup1	63.1177	2.76891	0.608835	4.54788	5.41889e-06	0.000105478
axo	3650.49	-0.836323	0.18396	-4.54622	5.46176e-06	0.000106099
CG31221	1277.69	1.39648	0.307295	4.54443	5.50834e-06	0.000106789
CG10514	978.636	-0.903222	0.198839	-4.54247	5.55988e-06	0.000107573
retm	1491.04	-0.835736	0.184251	-4.53586	5.73687e-06	0.000110775
Hydr2	1153.07	0.915231	0.20188	4.53355	5.80009e-06	0.000111773
CG2767	789.05	2.60554	0.575603	4.52663	5.99322e-06	0.000115265
ASPP	247.4	1.10628	0.244605	4.52273	6.10466e-06	0.000117176
sona	45.8652	2.47879	0.548502	4.5192	6.2074e-06	0.000118912
CG16974	2204.2	-0.701729	0.155439	-4.51449	6.34705e-06	0.000121289
Mitofilin	548.512	-0.994949	0.220406	-4.51417	6.35657e-06	0.000121289
drd	96.5097	2.09652	0.46467	4.51186	6.42619e-06	0.000122376
CG17002	157.774	1.3063	0.28957	4.51116	6.4474e-06	0.000122539
Unr	332.619	1.26232	0.280032	4.50779	6.55078e-06	0.000124259
Gabat	4279.18	-0.6795	0.150897	-4.50307	6.69795e-06	0.000126802
CG32032	1041.21	0.999467	0.222103	4.50002	6.79484e-06	0.000128385
GstD5	13.5194	6.77788	1.50729	4.49672	6.90086e-06	0.000130134
Acn	1094.49	-0.868027	0.193155	-4.49393	6.99199e-06	0.000131596
CG11400	111.475	1.71739	0.382365	4.49149	7.07274e-06	0.000132858
CCHa2	51.9462	2.42597	0.54058	4.48772	7.19893e-06	0.000134966
CG9328	830.42	-0.909221	0.202731	-4.48486	7.29612e-06	0.000136524
CrebB	180.962	1.25619	0.280584	4.47707	7.56739e-06	0.000141326
nes	435.022	0.982946	0.219602	4.47604	7.60411e-06	0.000141492
CG34265	15.0718	6.0731	1.35681	4.476	7.6055e-06	0.000141492
CG15201	1665.8	0.917425	0.205186	4.47119	7.77843e-06	0.000144431
CG17019	621.643	-0.814531	0.182563	-4.46164	8.13366e-06	0.000150712
CG13965	11.943	6.60657	1.48088	4.46124	8.14869e-06	0.000150712
nec	421.596	1.16193	0.260472	4.46085	8.16345e-06	0.000150712
SmydA-8	86.9718	2.15862	0.484368	4.45657	8.32822e-06	0.000153461
Cyt-c1	1304.97	-0.777076	0.174489	-4.45344	8.45063e-06	0.000155421
CG30022	257.497	1.15273	0.259083	4.44926	8.61675e-06	0.000158175
Egfr	17.7904	5.04104	1.13337	4.44784	8.67384e-06	0.000158922
ND-42	822.193	-0.857437	0.192955	-4.44372	8.84168e-06	0.000161691
CG32225	619.537	-0.804194	0.181377	-4.43382	9.25787e-06	0.000168982
CG42399	138.657	-1.40462	0.31683	-4.43337	9.27695e-06	0.000169012
RpL30	994.674	0.912581	0.205968	4.4307	9.39285e-06	0.000170802
shep	1701.69	0.967026	0.218529	4.42517	9.6367e-06	0.000174907
UQCR-C1	1925.43	-0.730523	0.165234	-4.42114	9.81796e-06	0.000177863
sta	8232.63	0.738662	0.167095	4.42061	9.84224e-06	0.00017797
RFeSP	1552.16	-0.722596	0.163877	-4.40938	1.03666e-05	0.000187102
Hsp70Aa	164.292	1.48771	0.337683	4.40565	1.05467e-05	0.000189998
CG1648	2127.94	0.718299	0.163073	4.40478	1.05893e-05	0.00019041
CG34398	503.288	3.96736	0.901124	4.40268	1.06924e-05	0.000191908
CG12355	895.36	-0.808905	0.183937	-4.39773	1.09388e-05	0.000195966
CG14879	41.962	2.65754	0.604962	4.3929	1.11848e-05	0.000200004
bt	17.8977	5.29441	1.20582	4.39072	1.12975e-05	0.000201646
ctp	2012.18	1.00615	0.229425	4.38555	1.15693e-05	0.000206116
RpL40	5424.05	0.784803	0.179205	4.37936	1.1903e-05	0.000211672
CG14340	53.0432	-2.24216	0.512562	-4.37442	1.21757e-05	0.000216124
RnrS	28.6737	3.02121	0.691098	4.37161	1.23334e-05	0.000218523
BomS4	11.5474	6.55832	1.50502	4.35763	1.31476e-05	0.000232523
unk	377.474	1.16489	0.267582	4.35342	1.3403e-05	0.000236607
CG12213	425.766	-0.870942	0.200114	-4.35224	1.34754e-05	0.000237452
RpLP1	5796.15	0.7172	0.164884	4.34973	1.36305e-05	0.000239748
CanB	1520.98	-0.682924	0.157095	-4.3472	1.37888e-05	0.000242092
Eaat2	2309.14	-0.698971	0.160926	-4.34343	1.40275e-05	0.000245536
AGO1	661.88	0.99709	0.229591	4.34291	1.4061e-05	0.000245536
CG33926	15.7472	5.98734	1.37865	4.34291	1.40611e-05	0.000245536
Sin	60.8321	2.52417	0.581383	4.34166	1.41408e-05	0.000246483
Pvf1	20.0708	3.84637	0.886133	4.34062	1.42081e-05	0.000247211
ND-49	1064.02	-0.708748	0.163519	-4.33434	1.46201e-05	0.000253923
nod	40.3017	2.77739	0.641559	4.32913	1.49702e-05	0.000259536
CG6912	477.718	-0.925	0.21422	-4.31799	1.57456e-05	0.000272491
Mdh2	2315.03	-0.680004	0.157739	-4.31094	1.62566e-05	0.000280799
yin	306.867	1.26622	0.293748	4.31057	1.62837e-05	0.000280799
Gbeta5	534.144	-0.830626	0.19285	-4.3071	1.65407e-05	0.000284724
wap	175.618	1.3009	0.302487	4.3007	1.7026e-05	0.000292557
oc	60.6841	2.09614	0.487613	4.29878	1.71739e-05	0.000294576
CG5455	1196.39	-0.712969	0.165886	-4.29794	1.7239e-05	0.000295169
CG14762	2792.52	-0.661247	0.154106	-4.29086	1.77983e-05	0.000304206
IA-2	13720.7	1.16638	0.272002	4.28813	1.80181e-05	0.000307133
CG6125	11.9138	-6.51515	1.51941	-4.28795	1.80331e-05	0.000307133
laza	1088.17	2.511	0.585878	4.28587	1.82027e-05	0.000309478
eIF4H1	310.361	1.46904	0.344126	4.26891	1.96433e-05	0.000333385
cold	113.779	1.41811	0.33251	4.26488	2.00011e-05	0.000338864
kst	317.891	1.17956	0.276664	4.26352	2.01232e-05	0.000340335
tna	614.644	1.07724	0.252738	4.26229	2.02343e-05	0.000341618
mys	679.589	0.864729	0.203008	4.25957	2.04817e-05	0.000345192
Hsp26	147.958	1.33821	0.314216	4.25887	2.05459e-05	0.000345204
RpL7	5603.61	0.67542	0.158594	4.25879	2.05538e-05	0.000345204
HemK1	149.025	-1.32428	0.31115	-4.25607	2.08048e-05	0.000348814
RpS24	4095.59	0.718296	0.168887	4.25313	2.10804e-05	0.000352824
CG34367	260.474	-1.15202	0.2711	-4.24944	2.14306e-05	0.000357625
RpS10b	4465.21	0.704946	0.165896	4.24933	2.14412e-05	0.000357625
PDZ-GEF	665.076	-0.784122	0.184752	-4.24419	2.19385e-05	0.000365289
Pdp	986.809	-0.711001	0.16767	-4.24047	2.23057e-05	0.000370765
obst-E	19.3583	5.39907	1.27356	4.23934	2.24177e-05	0.000371988
Gs1	874.302	-0.847966	0.200098	-4.23776	2.25765e-05	0.000373982
SerT	67.5885	2.27792	0.538179	4.23264	2.30965e-05	0.00038194
Lrt	28.4027	-3.74915	0.886019	-4.23145	2.32188e-05	0.000383218
spri	666.161	-0.849192	0.200701	-4.23112	2.32529e-05	0.000383218
Ntan1	345.222	1.09268	0.258398	4.22865	2.351e-05	0.000386795
QC	279.439	3.51255	0.832397	4.2198	2.4452e-05	0.000400839
snoRNA:Psi18S-531	279.808	-1.00202	0.237466	-4.21964	2.44689e-05	0.000400839
CG6426	39.0177	3.1069	0.736325	4.21947	2.44879e-05	0.000400839
CG12522	7.70043	-6.85011	1.62417	-4.21762	2.46898e-05	0.000403461
ImpE1	195.223	-1.35816	0.322115	-4.21637	2.48268e-05	0.000405016
Scgalpha	158.156	-1.1757	0.278947	-4.21479	2.50013e-05	0.000407176
CG8501	21.2536	-4.08941	0.971018	-4.21147	2.53717e-05	0.000412514
Cyp317a1	54.9886	2.64929	0.63081	4.19982	2.67122e-05	0.00043358
Dh44	304.403	1.03146	0.24605	4.19206	2.76438e-05	0.00044795
Mlf	1208.52	-0.681394	0.162597	-4.19069	2.78113e-05	0.000449911
CG31769	10.4106	6.40439	1.52841	4.19023	2.78666e-05	0.000450052
Cyp6a2	1287.41	-0.739707	0.176595	-4.18872	2.80526e-05	0.000452183
zyd	2120.91	-0.684722	0.16348	-4.18841	2.8092e-05	0.000452183
tkv	622.26	-0.804946	0.192215	-4.18774	2.81744e-05	0.000452756
asRNA:CR44370	27.0133	3.33978	0.797919	4.18561	2.84399e-05	0.000456265
eIF6	101.861	1.43116	0.342014	4.18449	2.85802e-05	0.000457757
Tep4	808.157	1.15366	0.275861	4.18201	2.88939e-05	0.000462015
mt:CoI	116552	-0.646782	0.154707	-4.1807	2.90613e-05	0.000463926
CG3376	477.72	-1.00212	0.239833	-4.1784	2.93567e-05	0.000467869
Alr	107.124	1.41694	0.340876	4.15675	3.22808e-05	0.000513626
CG5001	109.768	1.55405	0.373897	4.15635	3.23373e-05	0.000513681
CG30050	22.498	3.79001	0.912374	4.15401	3.26704e-05	0.000518121
wun	668.991	-0.790695	0.190431	-4.15212	3.29405e-05	0.000521549
RpS23	2300.74	0.763284	0.183884	4.1509	3.31167e-05	0.000523482
CG5059	1160.51	0.763075	0.184348	4.13931	3.48353e-05	0.000549749
mbc	1159.84	-0.7244	0.175139	-4.13614	3.53204e-05	0.0005564
ScsbetaA	1924.6	-0.662235	0.160134	-4.1355	3.5419e-05	0.0005564
Eip93F	393.105	0.903469	0.21847	4.13543	3.54292e-05	0.0005564
CG31751	967.206	-0.711525	0.172183	-4.13238	3.5903e-05	0.000562926
l(2)k09913	2157.18	-0.645172	0.156528	-4.12176	3.75988e-05	0.000588561
RpS11	3714.7	0.693837	0.168389	4.12045	3.7813e-05	0.000590957
CG31663	3414.57	-0.674953	0.164111	-4.11278	3.90922e-05	0.000609964
e	1527.68	-0.750012	0.18243	-4.11124	3.93539e-05	0.000613059
toe	50.6665	2.55748	0.622353	4.10936	3.96749e-05	0.000617067
CG13708	53.1329	-2.20728	0.53785	-4.1039	4.06237e-05	0.000630809
mthl5	84.1947	1.73048	0.421747	4.10312	4.07614e-05	0.000631933
RpL11	2139.49	0.677415	0.165275	4.09871	4.15462e-05	0.000643068
Tektin-C	16.3857	-3.74944	0.915252	-4.09662	4.19222e-05	0.000646825
Mnt	227.167	1.06245	0.259348	4.09662	4.19226e-05	0.000646825
lncRNA:CR31451	16012.1	-0.654306	0.159747	-4.09588	4.20572e-05	0.000647869
RpL27A	6274.8	0.703083	0.171685	4.09519	4.21826e-05	0.000648767
BomS2	16.2343	5.0958	1.24489	4.09339	4.2512e-05	0.000652164
lncRNA:CR32194	37.8843	2.32413	0.567797	4.09324	4.25383e-05	0.000652164
tsr	1055.4	0.801687	0.195892	4.0925	4.26747e-05	0.00065322
Tsp42Eg	80.5265	1.51701	0.370806	4.0911	4.29324e-05	0.000656127
Liprin-gamma	1170.28	-0.664654	0.162495	-4.09029	4.30828e-05	0.000657386
lncRNA:noe	99890.4	-0.696652	0.17037	-4.08906	4.3313e-05	0.000659858
Idh3a	1179.07	-0.745498	0.182347	-4.08834	4.34462e-05	0.000660847
CG9150	16.0129	4.25124	1.04109	4.08345	4.43723e-05	0.000673873
puml	570.581	0.836427	0.204895	4.08222	4.46066e-05	0.000676371
CG12171	244.557	1.02855	0.252121	4.0796	4.51141e-05	0.000682994
rho-4	108.406	1.46654	0.359535	4.07897	4.52349e-05	0.000683753
Lk6	5668.1	0.73605	0.180497	4.07791	4.54429e-05	0.000685441
bbc	2130.59	-0.623547	0.152919	-4.07762	4.5499e-05	0.000685441
CG9436	343.222	-1.11346	0.273086	-4.07731	4.55591e-05	0.000685441
CG13606	9.61766	6.28835	1.54422	4.07219	4.65729e-05	0.000699606
Tre1	79.3026	1.74913	0.430114	4.06667	4.7689e-05	0.000715261
CG33203	303.567	-0.937796	0.231119	-4.05764	4.95711e-05	0.000742339
CG31694	1001.19	0.785186	0.193682	4.054	5.03499e-05	0.000752836
Moca-cyp	783.308	-0.778383	0.192336	-4.047	5.1879e-05	0.000774502
CG8303	9.26917	6.23788	1.54264	4.04365	5.26263e-05	0.000782768
lft	179.525	3.37916	0.835681	4.0436	5.26356e-05	0.000782768
vret	9.52367	6.27511	1.55193	4.04343	5.26754e-05	0.000782768
CG11951	10.276	6.38917	1.58112	4.04091	5.32434e-05	0.000789995
RpL13A	4366.69	0.64089	0.158708	4.03818	5.38675e-05	0.00079803
yellow-f2	9.80916	6.31643	1.56585	4.03386	5.48684e-05	0.000811617
CG17698	804.018	-0.916907	0.227537	-4.0297	5.58483e-05	0.000824849
Tsp42Eh	206.754	-1.12951	0.28054	-4.02621	5.66834e-05	0.000834877
CG34134	83.5211	1.63546	0.406211	4.02614	5.66998e-05	0.000834877
CG5953	211.895	1.17096	0.290915	4.02509	5.69538e-05	0.000837341
Fatp3	138.231	-1.55817	0.387273	-4.02344	5.73543e-05	0.000841951
RpL35A	2505.78	0.707355	0.175864	4.02216	5.76662e-05	0.000845246
Orct	1201.93	-0.827301	0.205765	-4.02062	5.80463e-05	0.000849531
CG14696	117.25	1.40376	0.349216	4.01974	5.82624e-05	0.000851405
CG4080	264.655	1.03627	0.258379	4.01066	6.05502e-05	0.000883504
Invadolysin	3440.05	-0.596437	0.148994	-4.0031	6.25173e-05	0.000910832
Rh4	48.3731	2.14535	0.53633	4.00006	6.33277e-05	0.000921251
CG7378	320.848	0.944823	0.236478	3.99539	6.45874e-05	0.000938166
ATPsynO	1393.39	-0.682695	0.171095	-3.99015	6.60313e-05	0.000957701
CG4887	583.776	-0.856921	0.214981	-3.98603	6.71871e-05	0.000973006
Oatp58Dc	1730.55	-0.693843	0.174128	-3.98468	6.75714e-05	0.000977109
CG10737	681.023	1.07503	0.270007	3.98149	6.84849e-05	0.00098884
spn-E	9.08153	6.20589	1.55909	3.98047	6.87801e-05	0.000990706
nrv1	593.477	2.67476	0.671993	3.98033	6.8819e-05	0.000990706
fne	462.346	1.07867	0.27104	3.97976	6.89853e-05	0.000991625
CG14259	131.043	4.26439	1.07169	3.97913	6.91668e-05	0.000992759
BomS1	18.8185	3.91658	0.988943	3.96037	7.48338e-05	0.00107251
gukh	148.69	1.14915	0.290549	3.95511	7.64993e-05	0.00109335
CG2865	126.69	1.48528	0.375571	3.95473	7.66213e-05	0.00109335
cbt	447.746	-0.790609	0.199916	-3.95471	7.66269e-05	0.00109335
CG10353	612.786	0.823286	0.20841	3.95032	7.80468e-05	0.00111197
Sema2a	851.782	-1.24237	0.314554	-3.94964	7.82689e-05	0.00111349
Bsg	488.069	1.03282	0.261836	3.94453	7.9955e-05	0.00113581
CG31955	46.4418	2.44685	0.620468	3.94355	8.02836e-05	0.0011388
RpL13	3967.54	0.685622	0.174067	3.93883	8.18799e-05	0.00115841
ND-39	1172.54	-0.712197	0.180818	-3.93876	8.19054e-05	0.00115841
CG4230	644.815	-0.756662	0.192312	-3.93455	8.33514e-05	0.00117714
ifc	468.165	0.81573	0.207584	3.92963	8.50765e-05	0.00119975
CG31689	291.119	0.99401	0.253005	3.92881	8.53681e-05	0.00120211
melt	13.9276	4.90904	1.24976	3.92798	8.56628e-05	0.00120451
fax	1467.17	2.13712	0.544506	3.92487	8.67754e-05	0.00121838
AhcyL1	433.545	0.836626	0.213228	3.92362	8.723e-05	0.00122299
CG45050	593.62	0.920765	0.235122	3.91611	8.99889e-05	0.00125984
Tg	27.2359	3.00615	0.767948	3.91452	9.05835e-05	0.00126634
VhaM9.7-a	840.47	-0.683418	0.174646	-3.91317	9.10927e-05	0.00127162
Cad99C	437.465	4.90359	1.25335	3.91238	9.13904e-05	0.00127301
RpL27	2526.4	0.654108	0.167197	3.91221	9.14554e-05	0.00127301
CG8568	40.7233	-2.2405	0.572976	-3.91028	9.21894e-05	0.00128138
CG32638	426.656	0.883232	0.225953	3.90892	9.27083e-05	0.00128674
CG5535	83.3669	1.79033	0.458567	3.90419	9.45404e-05	0.00131029
CG40486	155.427	4.24076	1.08631	3.90382	9.46868e-05	0.00131044
Cad74A	8.61429	6.13058	1.57293	3.89755	9.71727e-05	0.00134293
Tsp	1265.39	2.72556	0.699601	3.89587	9.7847e-05	0.00135032
smog	325.885	1.00262	0.257377	3.89551	9.79917e-05	0.00135039
CG33978	40.3747	2.07254	0.532444	3.8925	9.9217e-05	0.00136512
CG14186	396.143	-1.07176	0.275362	-3.89219	9.93431e-05	0.00136512
Nmda1	1906.15	0.609092	0.156996	3.87966	0.000104601	0.00143534
CG10383	142.575	1.35356	0.349015	3.87823	0.000105221	0.00144179
Acbp2	210.987	-1.06942	0.276	-3.8747	0.000106756	0.00146076
pck	158.414	1.13666	0.29382	3.86855	0.000109484	0.00149597
CG11403	29.0676	2.8762	0.743603	3.86793	0.000109763	0.00149766
CG33281	31.8422	-2.78657	0.720752	-3.8662	0.000110543	0.00150436
tadr	129.287	-1.18191	0.305708	-3.86616	0.000110564	0.00150436
CG13698	156.775	1.14767	0.29697	3.86458	0.000111278	0.00151195
BomT3	1050.6	3.98528	1.03157	3.86332	0.000111856	0.00151615
Dmtn	636.883	0.891847	0.230856	3.86322	0.000111901	0.00151615
Dtg	21.3278	3.32615	0.861536	3.86071	0.000113056	0.00152966
Optix	183.451	1.05815	0.274336	3.85714	0.000114722	0.00155003
CG31195	175.313	1.21004	0.313764	3.85653	0.000115009	0.00155174
Glos	56.42	-1.7529	0.455463	-3.8486	0.000118793	0.00160056
RpS7	5553.37	0.605128	0.15727	3.84769	0.000119236	0.00160376
CG4577	12391.5	0.678405	0.176327	3.84743	0.000119362	0.00160376
RpS16	1820.87	0.667969	0.173837	3.8425	0.000121789	0.0016341
CG9338	33.7577	2.22439	0.579061	3.84137	0.000122348	0.00163932
Nrt	699.352	0.808697	0.210591	3.84012	0.000122973	0.00164542
CG8066	138.287	1.30723	0.340508	3.83907	0.000123502	0.00165021
eIF2beta	392.735	0.88533	0.230792	3.83605	0.000125031	0.00166835
CG6034	46.5915	-9.4503	2.46406	-3.83526	0.00012543	0.00167137
Adk1	731.22	-0.77454	0.202274	-3.82916	0.000128582	0.00171101
Lim1	426.734	0.991662	0.25903	3.82836	0.000129	0.00171421
NimB1	107.255	-1.51537	0.396123	-3.82551	0.000130504	0.00173159
CG14757	349.193	-0.935854	0.244655	-3.8252	0.000130666	0.00173159
EndoB	650.433	-0.791495	0.207053	-3.82267	0.000132012	0.00174704
CAH2	1215.67	3.00496	0.786757	3.81942	0.000133764	0.00176781
side-V	387.182	0.842437	0.220915	3.8134	0.00013707	0.00180903
Rab10	121.238	1.4344	0.37636	3.81124	0.00013827	0.00182238
sNPF-R	176.702	1.04533	0.274328	3.81049	0.000138691	0.00182427
Fum1	477.978	-0.762402	0.200105	-3.81002	0.000138957	0.00182427
Plod	693.154	-0.751713	0.197301	-3.80998	0.00013898	0.00182427
Pde6	526.699	-0.785581	0.206254	-3.80881	0.000139638	0.00183003
CG13887	785.056	0.727965	0.191141	3.80853	0.000139797	0.00183003
slgA	2401.61	-0.620956	0.163063	-3.80809	0.000140046	0.00183082
RpL19	4167.32	0.609856	0.160551	3.79853	0.000145559	0.00190032
temp	1034.45	-0.65582	0.172713	-3.79717	0.000146358	0.00190818
Ggamma30A	2941.34	0.796678	0.209886	3.79577	0.000147185	0.00191637
ATPsyndelta	800.868	-0.705796	0.186069	-3.7932	0.000148718	0.00193373
bw	587.236	4.92379	1.29825	3.79264	0.000149056	0.00193553
CG42741	84.2685	-1.66478	0.439318	-3.78947	0.000150969	0.00195774
CG31028	6.13602	-6.54408	1.72818	-3.78669	0.000152669	0.00197713
nopo	15.7961	4.04819	1.06994	3.78358	0.000154587	0.0019993
so	86.3036	1.67038	0.441772	3.78108	0.000156147	0.00201598
Irk2	2837.39	-0.643247	0.170145	-3.78058	0.000156465	0.00201598
Cul1	695.299	-0.693152	0.183348	-3.78052	0.000156502	0.00201598
RpL12	3705	0.63371	0.167679	3.7793	0.00015727	0.00202317
CG6420	390.255	-0.794041	0.210152	-3.77841	0.000157836	0.00202776
CG32473	485.423	-0.82483	0.218685	-3.77177	0.000162093	0.00207969
P32	235.298	-1.21064	0.321333	-3.76756	0.00016485	0.00211227
GV1	240.137	4.33565	1.15138	3.7656	0.000166146	0.00212606
Pitslre	1240.62	-0.64701	0.171947	-3.76284	0.000167996	0.00214689
CNMaR	161.952	-1.39199	0.370086	-3.76126	0.000169056	0.00215759
CG8301	180.41	-0.994123	0.264397	-3.75996	0.000169939	0.00216599
tipE	135.923	-1.20779	0.321301	-3.75907	0.000170547	0.00217089
zormin	454.27	-0.830238	0.220915	-3.75818	0.000171157	0.00217527
asRNA:CR45600	186.146	-0.996957	0.265312	-3.75768	0.000171493	0.00217527
CG14880	56.7474	2.04457	0.54412	3.75758	0.000171566	0.00217527
CG33199	153.522	-1.16693	0.310657	-3.75634	0.000172416	0.00218318
CG40485	4425.94	4.0844	1.08816	3.75349	0.000174389	0.00220528
CG7409	125.057	1.97169	0.525547	3.7517	0.000175642	0.00221822
Ugt36A1	32.9019	2.3836	0.635449	3.75105	0.000176096	0.00222106
RpL32	3522.46	0.658526	0.175922	3.74328	0.000181634	0.00228792
uzip	2359.06	-0.588663	0.157561	-3.73609	0.000186906	0.00235127
ND-51	1350.18	-0.622988	0.166788	-3.73522	0.000187552	0.00235634
RyR	383.23	-0.924106	0.247645	-3.73158	0.000190284	0.00238756
kcc	2116.2	-0.665597	0.178407	-3.73077	0.000190896	0.00239214
CG9775	685.149	-0.749435	0.201007	-3.72839	0.000192705	0.00241168
CG5674	266.156	-0.986757	0.264853	-3.72568	0.000194791	0.00243463
drongo	1712.99	0.65869	0.177265	3.71585	0.000202521	0.00252798
Aldh7A1	236.405	-1.14077	0.307424	-3.71072	0.000206667	0.00257642
frm	8.13116	6.05365	1.63174	3.70993	0.000207315	0.00258116
CG1673	18.7471	3.01598	0.813269	3.70847	0.000208518	0.0025928
CG9005	451.6	-0.744509	0.200841	-3.70697	0.000209757	0.00260487
CG7135	175.124	-1.70453	0.460071	-3.70493	0.000211451	0.00262254
CG17572	376.806	3.32921	0.900461	3.69723	0.000217964	0.00269985
GstO3	128.493	1.26758	0.34305	3.69505	0.000219844	0.00271613
CG15209	3599.06	-0.735182	0.19897	-3.69494	0.00021994	0.00271613
cass	1268.74	-0.709506	0.192032	-3.69473	0.000220121	0.00271613
CG3008	181.366	1.00804	0.273352	3.68772	0.000226275	0.00278337
Coop	37.9885	2.24668	0.609253	3.6876	0.000226375	0.00278337
Nc73EF	1711.97	-0.63186	0.17135	-3.68754	0.000226433	0.00278337
Ndae1	273.543	0.985558	0.267537	3.68382	0.000229761	0.00282069
CG13999	86.2333	-1.32775	0.360588	-3.68219	0.000231236	0.0028352
CG42675	156.232	3.81767	1.03715	3.68091	0.000232403	0.00284591
CG44085	61.387	1.70766	0.464057	3.67986	0.000233362	0.00285404
CG43092	29.8206	2.69837	0.734303	3.67473	0.000238097	0.00290828
14-3-3epsilon	3518.68	0.675557	0.183891	3.67369	0.000239071	0.00291648
Irbp18	114.947	1.17559	0.320053	3.6731	0.000239626	0.00291958
lncRNA:CR42862	8116.85	-0.591309	0.161244	-3.66717	0.000245247	0.0029843
Bdp1	117.593	1.16621	0.318813	3.65797	0.000254221	0.00308739
Rel	520.519	0.917944	0.250953	3.65783	0.000254357	0.00308739
Adh	66.1758	-1.43782	0.393304	-3.65574	0.000256444	0.00310882
ref(2)P	2284.54	0.598392	0.163704	3.65534	0.000256843	0.00310976
mmd	447.089	0.970106	0.265918	3.64815	0.00026414	0.00319411
CG43693	2487.89	-0.683213	0.18741	-3.64556	0.000266814	0.00322242
CG1909	1019.08	-0.641414	0.176003	-3.64433	0.000268085	0.00323374
fln	127.176	-1.13935	0.312793	-3.64251	0.000269992	0.00325268
lncRNA:CR45914	8.88111	5.30454	1.45733	3.63991	0.000272732	0.0032816
Poc1	60.6096	1.91761	0.526951	3.63907	0.000273623	0.00328823
Vta1	461.845	0.762764	0.2101	3.63048	0.000282894	0.00339543
Tsp42En	46.6295	1.95664	0.539182	3.62891	0.00028462	0.00341191
Vap33	685.18	1.00208	0.276298	3.62682	0.000286935	0.00343482
fmt	441.74	0.801653	0.221051	3.62654	0.000287241	0.00343482
CG14015	294.297	-1.02754	0.283487	-3.62464	0.000289363	0.00345592
dl	166.773	1.21564	0.335486	3.62351	0.000290629	0.00346677
RpL23A	6071.84	0.568121	0.156835	3.62242	0.000291864	0.00347721
CG11449	48.0706	2.07844	0.574147	3.62005	0.000294552	0.0035005
Pabp2	260.962	1.12376	0.31045	3.61978	0.000294857	0.0035005
Inx3	1439.51	0.727374	0.200947	3.61973	0.000294905	0.0035005
Prosap	1398.83	-0.710294	0.196303	-3.61836	0.000296473	0.00351481
klg	559.823	-0.75941	0.209895	-3.61805	0.000296837	0.00351481
rst	93.4026	1.35849	0.375537	3.61745	0.000297518	0.00351856
stv	403.081	0.843101	0.233173	3.61578	0.000299447	0.00353706
CG12075	12.0077	4.70628	1.30201	3.61462	0.000300791	0.0035486
CG7407	310.584	-0.813712	0.225296	-3.61174	0.00030415	0.00358386
dgo	40.4934	2.51819	0.697682	3.60936	0.000306953	0.00361249
CG8245	423.577	-0.811557	0.224914	-3.6083	0.000308213	0.0036229
Pvr	518.87	0.775875	0.215172	3.60584	0.000311149	0.00365298
Oatp33Ea	120.652	-1.1426	0.316912	-3.60541	0.000311658	0.00365452
lncRNA:CR44785	58.5937	-1.70181	0.47206	-3.60507	0.00031207	0.00365492
CG10376	329.032	0.867532	0.240793	3.60281	0.000314801	0.00368244
crc	1374.61	0.719837	0.19987	3.60153	0.000316349	0.00369609
CG31550	598.623	-0.748475	0.207953	-3.59925	0.000319134	0.00372413
Fmo-1	30.2151	2.59386	0.721027	3.59745	0.000321354	0.00374551
Hydr1	1166.57	-0.642209	0.178542	-3.59695	0.000321966	0.00374813
Kal1	55.3757	1.90685	0.530438	3.59485	0.00032458	0.00377403
CG9164	417.87	-0.778565	0.216602	-3.59444	0.00032509	0.00377541
lncRNA:CR44440	7.15895	5.86471	1.63366	3.58992	0.000330785	0.00383695
asRNA:CR44137	143.933	1.32933	0.370342	3.58947	0.000331351	0.00383891
snoRNA:Psi18S-1377b	18.7101	3.12122	0.870405	3.58594	0.000335863	0.00388653
Obp18a	309.455	1.23712	0.345023	3.58561	0.000336296	0.00388689
Vps28	342.812	0.789912	0.220582	3.58104	0.000342228	0.00395073
Acsl	1781.45	-0.658317	0.184072	-3.5764	0.000348354	0.00401666
CG13694	18.0581	-2.941	0.822941	-3.57377	0.000351877	0.00405245
ths	153.985	1.00107	0.280147	3.57336	0.000352423	0.00405392
path	517.243	0.846569	0.237217	3.56875	0.000358688	0.00412108
l(2)k01209	166.962	1.05833	0.296693	3.56707	0.000360992	0.00414262
CG42246	30.5503	2.14671	0.602024	3.56582	0.000362716	0.00415748
HisCl1	91.0192	1.33566	0.375065	3.56114	0.000369242	0.00422727
Gs2	29938.7	-0.54125	0.152086	-3.55883	0.000372507	0.00425961
CG16798	9.19962	-6.08466	1.71052	-3.5572	0.000374835	0.00428117
hpRNA:CR33940	25.1047	-2.41176	0.678251	-3.55584	0.000376766	0.00429723
dpa	29.1636	2.34238	0.658789	3.55559	0.00037713	0.00429723
CG7971	2088.89	-0.5714	0.160725	-3.55514	0.000377778	0.00429956
Scamp	815.237	0.683775	0.192488	3.55231	0.000381868	0.004341
CG4908	108.491	-1.24934	0.35233	-3.54593	0.000391227	0.00444217
hbn	99.9911	1.18232	0.333861	3.54136	0.000398076	0.00451191
Art4	86.1374	-1.36394	0.385162	-3.54121	0.000398302	0.00451191
CG9691	3072.35	0.678685	0.191724	3.53991	0.000400263	0.00452844
goe	277.984	-0.911138	0.257411	-3.53962	0.000400697	0.00452844
h	239.46	0.924848	0.261549	3.53604	0.000406175	0.004585
kat-60L1	254.844	-0.912004	0.258201	-3.53215	0.0004122	0.00464757
Obp8a	134.916	3.54293	1.00328	3.53135	0.00041345	0.00465625
CG5758	10965.2	-0.55585	0.157573	-3.52758	0.000419378	0.00471752
Cds	1572.44	-0.559719	0.158847	-3.52363	0.000425685	0.0047829
Gel	3466.64	-0.595408	0.169027	-3.52257	0.000427391	0.0047965
DIP1	2361.08	-0.562216	0.159658	-3.52137	0.000429322	0.00480449
GNBP2	205.328	3.86504	1.09763	3.52128	0.000429473	0.00480449
RpLP2	3849.96	0.61535	0.174756	3.5212	0.000429593	0.00480449
crim	67.9067	1.49209	0.424146	3.51787	0.000435023	0.0048596
CG30154	15.5185	3.31348	0.942196	3.51676	0.000436843	0.00487431
RpS26	5960.67	0.625821	0.178104	3.51379	0.000441767	0.0049232
lncRNA:CR31044	126.277	1.34668	0.383288	3.5135	0.000442243	0.0049232
Suv3	69.8886	-1.58073	0.450041	-3.51241	0.000444068	0.00493441
CG4766	84.9457	-1.70384	0.485107	-3.51229	0.00044427	0.00493441
Tsp97E	1208.11	-0.697756	0.198687	-3.51184	0.000445015	0.00493701
Wdr62	1299	0.596257	0.169881	3.50986	0.000448347	0.00496828
Prosalpha3	385.857	0.726024	0.20691	3.50888	0.000449995	0.00498084
CG1582	172.215	0.986779	0.281267	3.50833	0.000450929	0.00498547
CG33144	1005.89	0.662656	0.188984	3.50642	0.000454174	0.00501562
CG9444	86.4227	3.79262	1.08333	3.50089	0.000463715	0.00511291
RpS28b	3632.14	0.593456	0.169525	3.5007	0.000464041	0.00511291
qtc	676.311	-0.656209	0.187506	-3.49967	0.000465838	0.00512595
RpS4	4797.53	0.549078	0.156911	3.4993	0.000466481	0.00512595
GILT1	328.459	0.829051	0.236932	3.49911	0.000466814	0.00512595
CG31030	1921.2	-0.550547	0.157406	-3.49762	0.000469435	0.00514888
CG34056	11.8527	4.09073	1.16976	3.49707	0.00047039	0.00515351
up	7.86831	-5.8955	1.68642	-3.49586	0.000472533	0.00517114
dpr11	272.713	-0.933681	0.267197	-3.49435	0.000475215	0.00519461
asRNA:CR43259	311.608	-0.8665	0.248127	-3.49216	0.000479126	0.00523145
RSG7	277.088	1.10184	0.315774	3.48934	0.000484213	0.00528103
DIP-alpha	74.7305	-1.33436	0.382584	-3.48777	0.00048707	0.00530207
Nepl16	351.014	-0.880536	0.252471	-3.48768	0.000487238	0.00530207
Tat	403.664	-0.724049	0.208219	-3.47734	0.000506417	0.00550459
OtopLa	667.055	0.683691	0.196813	3.47381	0.000513115	0.00557113
CG31815	17.7964	-2.77503	0.79938	-3.47147	0.000517613	0.00561367
CG5756	8.75221	5.28792	1.52398	3.46982	0.000520805	0.00564195
Ccn	173.644	-1.19084	0.343316	-3.46864	0.000523105	0.00565526
CG10508	838.093	-0.696121	0.200705	-3.46838	0.000523602	0.00565526
Sdc	1186.75	0.934884	0.269552	3.46829	0.000523786	0.00565526
glec	683.274	0.791261	0.22818	3.46771	0.000524913	0.0056611
Pkc98E	883.205	0.745061	0.214934	3.46647	0.000527344	0.00568099
Ugt50B3	24.0327	2.4017	0.692926	3.46602	0.000528219	0.00568408
CG1888	172.253	0.954694	0.275774	3.46187	0.000536433	0.00576585
FoxP	543.226	-0.795019	0.229669	-3.46158	0.000537009	0.00576585
lncRNA:CR45388	5.67553	-6.36528	1.83912	-3.46104	0.000538099	0.00577115
nAChRbeta2	470.246	-0.836655	0.241793	-3.46021	0.000539757	0.00578252
CG7530	249.726	-0.79445	0.229641	-3.45953	0.00054111	0.0057906
CG33056	421.773	0.754394	0.218091	3.45908	0.000542025	0.00579397
sty	521.053	0.773861	0.223761	3.45843	0.000543341	0.00580163
CG30159	235.011	0.890026	0.257766	3.45285	0.0005547	0.00591639
mop	462.446	0.684571	0.198553	3.4478	0.000565167	0.0060214
GstD3	723.213	-0.707591	0.205284	-3.44689	0.000567083	0.00602931
CG16743	2755.88	0.634801	0.184168	3.44685	0.000567156	0.00602931
mEFTu1	451.983	-0.719939	0.209223	-3.44101	0.000579551	0.00615431
Ubi-p63E	1737.59	0.541951	0.157708	3.43642	0.000589467	0.00625274
MESR3	360.744	-0.830064	0.24165	-3.43498	0.000592601	0.00626922
rdo	287.813	-0.858621	0.249965	-3.43497	0.000592627	0.00626922
CG32591	9.06626	-4.6109	1.3424	-3.43481	0.000592964	0.00626922
Tis11	95.8712	1.40588	0.409568	3.4326	0.000597823	0.00631369
RpS18	2288.25	0.675162	0.196731	3.4319	0.000599366	0.00632308
CG34370	305.92	-0.898728	0.261938	-3.43107	0.000601213	0.00633204
Cyp9b2	135.482	4.76121	1.38773	3.43093	0.000601524	0.00633204
CG43066	897.657	-0.810236	0.236336	-3.42833	0.000607316	0.00638606
Dscam1	2648.22	-0.52608	0.153517	-3.42686	0.000610605	0.00641367
Nca	721.638	-0.657839	0.192003	-3.4262	0.000612101	0.00641856
l(1)G0196	1489.97	-0.610184	0.178101	-3.42606	0.000612397	0.00641856
Fas1	8706.36	-0.58036	0.169635	-3.42123	0.000623379	0.00652658
Jheh2	934.805	-0.660896	0.19334	-3.41832	0.000630097	0.00658979
CG9586	116.715	1.1427	0.334411	3.41705	0.000633026	0.00661327
Dip-B	690.689	0.665257	0.194819	3.41475	0.000638412	0.00666235
AANATL2	188.606	-1.10044	0.322412	-3.41314	0.000642181	0.00669446
Peritrophin-A	6.43935	5.71161	1.67482	3.41028	0.000648957	0.00675781
Hsp70Bb	3703.31	-0.572741	0.168026	-3.40864	0.000652879	0.00679135
dlg1	441.457	0.807712	0.237111	3.40647	0.000658078	0.00683808
CG42361	248.3	-0.939817	0.275928	-3.40602	0.000659176	0.00684213
hfp	1466.71	-0.603341	0.177343	-3.40212	0.000668652	0.00693306
scramb2	283.888	0.835542	0.245798	3.3993	0.000675581	0.0069974
Vha68-2	1021.1	0.69217	0.203789	3.3965	0.000682534	0.00705609
svp	83.2436	-1.35656	0.399409	-3.39643	0.000682707	0.00705609
CG13077	1028.44	3.80045	1.1198	3.39388	0.00068909	0.00711447
St3	251.189	-0.815154	0.240297	-3.39227	0.000693155	0.00714881
Dys	381.602	0.793753	0.234209	3.38908	0.000701283	0.00722493
CG6454	556.566	-0.689673	0.203581	-3.38771	0.000704781	0.00725324
CG32066	236.195	1.05839	0.31298	3.38166	0.000720493	0.00740707
Dh44-R1	127.202	-1.29297	0.382661	-3.3789	0.000727752	0.00747375
CG11099	265.895	-0.9813	0.290493	-3.37805	0.000730009	0.00748898
RhoU	24.2767	2.66288	0.788672	3.37642	0.000734362	0.00752566
RpL3	5815.78	0.530775	0.15729	3.3745	0.000739505	0.00757034
rho-5	270.472	-0.787247	0.23334	-3.37382	0.000741329	0.00758099
CG14712	117.617	1.19595	0.354523	3.37341	0.000742427	0.0075842
Actn	237.91	-0.910523	0.269995	-3.37238	0.000745229	0.00760479
GLS	121.216	-1.23957	0.367746	-3.37073	0.000749703	0.00764239
SelR	859.851	-0.598546	0.177634	-3.36955	0.000752914	0.00766704
CG7702	56.3067	2.15754	0.640458	3.36875	0.00075511	0.00768132
Aplip1	1229.42	-0.575988	0.171002	-3.36832	0.000756282	0.00768516
CG5282	340.467	-0.70474	0.209258	-3.3678	0.000757713	0.00769162
Cyp6a13	1010.01	-0.621703	0.184685	-3.36628	0.00076188	0.00772582
CG8673	25.4636	-2.22423	0.661451	-3.36264	0.000772001	0.00782025
CR43696	337.204	-0.726223	0.216184	-3.35928	0.000781459	0.00790778
cpb	254.36	0.902945	0.26885	3.35855	0.000783528	0.00792042
Zwilch	6.5272	5.72873	1.70648	3.35703	0.000787835	0.00795565
snoRNA:Psi18S-1377a	18.8428	2.65516	0.791514	3.35453	0.000795001	0.00801964
Rbp9	691.475	0.920605	0.274733	3.35091	0.000805458	0.00811537
PMCA	1055.83	-0.659089	0.196704	-3.35067	0.000806168	0.00811537
Cyp4s3	132.337	-1.37573	0.410678	-3.34991	0.000808392	0.0081293
dimm	10.4576	-5.30898	1.58516	-3.34918	0.00081052	0.00813577
S6k	374.868	0.756974	0.226022	3.34911	0.000810717	0.00813577
Wnt6	28.1587	2.63218	0.786385	3.34719	0.000816339	0.0081837
Alas	402.665	-0.716514	0.214126	-3.34622	0.000819214	0.00820401
CG6040	1084.14	0.681289	0.203898	3.34132	0.000833804	0.00834149
CG4896	348.708	-0.761647	0.227978	-3.34088	0.000835126	0.00834608
ReepA	1059.34	-0.607718	0.182081	-3.33763	0.00084497	0.00843575
CG11155	1283.27	-0.584166	0.175126	-3.33568	0.000850906	0.00848625
gl	131.909	3.26826	0.980057	3.33476	0.000853718	0.00850553
Hk	466.894	0.750522	0.225277	3.33155	0.000863649	0.00859562
CG8206	408.752	0.74005	0.222261	3.32964	0.000869591	0.00864586
Mipp1	128.256	1.33756	0.401756	3.32929	0.000870678	0.00864778
Sln	207.139	-1.00315	0.301574	-3.32638	0.00087981	0.00872952
CG9471	400.283	-0.70133	0.211246	-3.31997	0.00090028	0.00892347
CG10341	67.8245	1.54256	0.46509	3.31669	0.000910892	0.00901941
nudE	720.814	0.637352	0.19233	3.31385	0.000920202	0.00910228
CG3251	6.3102	5.6871	1.71648	3.31324	0.000922216	0.00911289
CG6723	1973.81	-0.664685	0.200702	-3.3118	0.000926962	0.00915044
CG4733	62.4334	1.6354	0.493967	3.31074	0.000930488	0.00917589
CG5037	307.439	-0.808729	0.24477	-3.30404	0.00095303	0.0093886
Rbp1	526.584	-0.629238	0.19049	-3.30326	0.000955669	0.00939582
ACXD	43.7025	1.71997	0.520689	3.30325	0.000955705	0.00939582
Argk	11852.2	-0.538758	0.16329	-3.2994	0.000968929	0.00951616
alphaSnap	1824.11	-0.531623	0.161148	-3.29896	0.000970422	0.00952116
CG31712	895.88	-0.627339	0.190199	-3.29832	0.000972641	0.00953326
CG2145	1004.48	0.990163	0.300247	3.29783	0.000974349	0.00954034
sli	850.259	-0.745434	0.226157	-3.29608	0.000980426	0.00959013
CG12502	391.751	-0.684919	0.207828	-3.29561	0.0009821	0.0095968
GstE13	77.3965	-1.34232	0.407747	-3.29205	0.000994594	0.00970908
ND-B16.6	1047.71	-0.578619	0.175895	-3.28957	0.00100341	0.00978529
lectin-46Cb	87.3253	-1.15254	0.350415	-3.28908	0.00100514	0.0097923
CG6330	431.599	-0.792751	0.2411	-3.28806	0.00100881	0.00981809
spz3	11.445	4.3839	1.33387	3.28659	0.00101407	0.00985938
Xe7	1132.6	-0.635184	0.193451	-3.28344	0.00102547	0.00996022
didum	360.046	0.697331	0.212579	3.28034	0.00103683	0.0100605
Tdc2	2193.75	0.694022	0.21167	3.27879	0.00104254	0.0101057
Tsf1	16267.5	0.557337	0.17003	3.27788	0.00104589	0.010128
CG31248	684.938	-0.647586	0.197596	-3.27733	0.00104795	0.0101325
dpr7	550.512	-0.662255	0.20208	-3.27719	0.00104844	0.0101325
RpS20	4688.75	0.605402	0.184759	3.27672	0.0010502	0.0101394
Tret1-1	385.895	0.98716	0.301399	3.27525	0.00105567	0.010182
CG5577	81.0832	1.21683	0.371714	3.27357	0.00106198	0.0102327
CG13366	301.44	0.808563	0.247031	3.27312	0.00106366	0.0102386
Ugt37D1	198.939	-0.966415	0.295367	-3.27191	0.00106823	0.0102724
CG42239	62.3954	1.37738	0.421229	3.26991	0.00107583	0.0103347
CG31687	63.3723	1.46507	0.448084	3.26964	0.00107685	0.0103347
CLIP-190	1433.7	0.576055	0.176273	3.26797	0.00108323	0.0103857
Syx13	316.376	0.76908	0.235493	3.26583	0.00109142	0.0104538
Lrp4	947.341	-0.597606	0.183082	-3.26415	0.00109793	0.0105058
CG10654	348.011	-0.787661	0.24142	-3.26261	0.00110391	0.0105526
CG14823	135.83	3.20911	0.984095	3.26097	0.0011103	0.0106019
CG3530	1021.71	-0.552786	0.169528	-3.26073	0.00111126	0.0106019
dally	2088.85	-0.706796	0.21693	-3.25818	0.0011213	0.0106831
Synj	638.758	-0.609242	0.186998	-3.25801	0.00112198	0.0106831
SmydA-3	35.7214	-2.01681	0.619328	-3.25645	0.00112816	0.0107314
Msr-110	17285.8	-0.485975	0.149448	-3.25179	0.0011468	0.010898
Galk	153.737	-1.06432	0.327408	-3.25074	0.00115104	0.0109197
Fer1HCH	6633.26	0.508669	0.156482	3.25067	0.00115135	0.0109197
DIP-kappa	153.65	-1.02785	0.316291	-3.24971	0.00115524	0.010946
GstE5	13.9089	3.32868	1.02441	3.24936	0.00115665	0.0109486
Csp	1212.48	-0.61799	0.190282	-3.24775	0.00116321	0.0109999
lncRNA:CR44717	4.84031	-6.17684	1.90342	-3.24512	0.001174	0.0110911
sav	59.0155	1.46809	0.452501	3.2444	0.001177	0.0111086
CG18473	19.8391	3.31313	1.02136	3.24386	0.00117923	0.0111188
CG7408	8.3723	5.00134	1.54235	3.24267	0.00118415	0.0111543
if	214.27	-0.898511	0.277195	-3.24144	0.00118925	0.0111915
CG5910	285.812	2.48071	0.765538	3.24048	0.00119328	0.0112146
CG5033	64.5687	1.55269	0.479181	3.2403	0.00119404	0.0112146
CG18815	777.968	-0.606371	0.18715	-3.24003	0.00119518	0.0112146
CG13631	2928.48	-0.503637	0.155575	-3.23727	0.0012068	0.0113126
RpS21	969.613	0.664678	0.205353	3.23676	0.00120894	0.0113217
CG9008	82.4245	-1.22975	0.380292	-3.23369	0.00122202	0.0114331
CR43086	21.5081	2.56192	0.792645	3.23212	0.00122877	0.0114611
RpL26	4038.93	0.600408	0.185765	3.23209	0.00122887	0.0114611
CG13003	119.617	1.52173	0.470832	3.232	0.00122929	0.0114611
CG7381	112.828	-1.39375	0.431249	-3.23189	0.00122975	0.0114611
Sxl	459.61	0.75972	0.235151	3.23078	0.00123453	0.0114946
dnc	648.164	0.821921	0.254669	3.22741	0.00124918	0.0116198
Crk	984.68	-0.608792	0.188686	-3.22649	0.00125319	0.0116459
Hsc70-4	7864.52	0.49283	0.15282	3.22491	0.00126014	0.0116988
CG7565	251.063	-0.819952	0.254277	-3.22464	0.00126131	0.0116988
Reg-2	49.2136	2.17024	0.674642	3.21688	0.00129593	0.0120035
ea	52.2542	1.57139	0.488508	3.21672	0.00129663	0.0120035
dop	648.766	-0.639641	0.198908	-3.21577	0.00130097	0.0120234
nAChRalpha2	347.506	-0.757494	0.235576	-3.2155	0.00130218	0.0120234
lncRNA:CR44206	95.8074	1.52639	0.474723	3.21532	0.00130298	0.0120234
del	59.3137	1.75826	0.546868	3.21515	0.00130375	0.0120234
RpS9	1309.53	0.591592	0.184047	3.21435	0.0013074	0.0120455
Vmat	7825.27	0.627846	0.195361	3.21376	0.00131007	0.0120586
Grip163	150.812	-0.911279	0.283602	-3.21324	0.00131249	0.0120694
Cyp12e1	409.993	-0.689087	0.214475	-3.2129	0.00131403	0.0120721
Prx2540-2	27.5299	2.26696	0.705687	3.21242	0.00131622	0.0120808
SmydA-1	34.8326	2.08988	0.650668	3.21191	0.00131857	0.0120909
CG15890	186.994	-0.89318	0.278112	-3.21159	0.00132003	0.0120928
CG5937	387.37	-0.717951	0.223783	-3.20824	0.00133549	0.0122229
CG11319	372.382	-0.791199	0.246675	-3.20745	0.00133916	0.0122448
CG13658	29.9244	2.36651	0.738016	3.20658	0.00134322	0.0122704
CG11537	1112.96	-0.657755	0.205205	-3.20536	0.00134893	0.0123109
Nepl19	274.727	-1.30787	0.408078	-3.20495	0.00135086	0.0123169
l(1)G0193	1236.42	0.524601	0.163736	3.20395	0.00135554	0.0123479
CG15556	19.7979	2.87245	0.896911	3.2026	0.00136192	0.0123944
lncRNA:CR42491	2914.18	-0.620832	0.194023	-3.19979	0.0013753	0.0125044
CG32640	93.3232	1.21753	0.38065	3.19857	0.00138113	0.0125456
GstO2	151.456	1.04875	0.328176	3.1957	0.00139493	0.0126561
CG31638	621.164	-0.619571	0.193889	-3.1955	0.00139591	0.0126561
Act42A	801.074	0.8968	0.280828	3.19341	0.00140601	0.0127357
jv	54.4784	1.56308	0.48985	3.19095	0.00141808	0.012833
CG31710	139.733	0.98361	0.308334	3.19008	0.00142232	0.0128594
CG8547	547.207	0.865277	0.271292	3.18946	0.00142536	0.0128749
Hug	578.59	-8.59056	2.69406	-3.18871	0.0014291	0.0128966
red	496.522	0.653161	0.204987	3.18635	0.0014408	0.0129805
mRpL24	162.484	-1.0574	0.33186	-3.18629	0.00144108	0.0129805
CG4853	520.815	-0.705762	0.221656	-3.18404	0.00145232	0.0130696
jef	716.136	-0.790662	0.248621	-3.18019	0.00147177	0.0132246
CG5783	36.6887	1.97579	0.621301	3.18009	0.00147228	0.0132246
Adar	510.513	-0.761952	0.239681	-3.17903	0.0014777	0.0132609
CRMP	665.071	-0.716503	0.225424	-3.17847	0.00148056	0.0132743
CG12851	204.808	-0.873812	0.274968	-3.17786	0.00148366	0.0132833
p38a	93.7189	1.19867	0.37721	3.17773	0.00148431	0.0132833
CG43155	7.7185	-5.06598	1.59534	-3.17549	0.00149581	0.0133653
scro	959.099	0.632413	0.199178	3.17512	0.00149777	0.0133653
CG10132	566.058	-0.713732	0.224795	-3.17504	0.00149817	0.0133653
CG10561	158.003	-0.909453	0.286453	-3.17488	0.001499	0.0133653
CG10257	34.2482	-2.18339	0.688483	-3.1713	0.00151759	0.0135186
Cyp1	5844.73	-0.460448	0.145252	-3.17	0.00152439	0.0135666
kune	153.095	1.00309	0.31685	3.16583	0.00154639	0.0137498
RpS15Aa	2560.17	0.495176	0.156433	3.16543	0.00154856	0.0137565
Tpc1	147.126	0.927748	0.293211	3.1641	0.00155564	0.0138067
Rpn2	494.127	0.64872	0.205101	3.16293	0.00156189	0.0138494
crok	56.8356	1.56574	0.495214	3.16174	0.00156828	0.0138933
Tsp42Ej	777.821	-0.588266	0.186167	-3.15988	0.00157836	0.0139699
nAChRbeta1	1437.54	-0.634987	0.201068	-3.15807	0.00158815	0.0140437
CG32026	70.2622	-1.24858	0.39546	-3.1573	0.00159239	0.0140683
CG11426	619.403	0.666571	0.211194	3.1562	0.0015984	0.0141085
ND-ASHI	451.638	-0.706226	0.223942	-3.1536	0.00161267	0.0142215
mRpL41	80.8918	-1.43342	0.454744	-3.15215	0.00162072	0.0142794
CG12913	130.347	-0.923521	0.293055	-3.15136	0.00162513	0.0143053
lncRNA:CR32553	7.14164	4.98587	1.5828	3.15003	0.00163254	0.0143499
CG1552	7012.63	-0.545565	0.1732	-3.14992	0.00163317	0.0143499
sinu	156.016	0.88071	0.279689	3.14889	0.00163891	0.0143867
CG17027	63.2241	1.37899	0.437964	3.14864	0.00164032	0.0143867
jigr1	513.471	-0.595904	0.189406	-3.14616	0.00165427	0.0144959
COX6B	1593.47	-0.570896	0.181504	-3.14537	0.00165875	0.014522
CG11899	199.718	0.876971	0.27898	3.14349	0.00166949	0.0145937
hid	62.0026	1.49471	0.475509	3.1434	0.00166997	0.0145937
PPP4R2r	398.359	-0.652295	0.207723	-3.14022	0.00168821	0.0147398
Idh3b	746.835	-0.604368	0.192566	-3.1385	0.00169817	0.0148134
trus	173.509	-0.864974	0.27571	-3.13725	0.00170538	0.0148629
mRpS5	956.9	-0.67073	0.213914	-3.13552	0.0017155	0.0149377
Ada	5.5567	5.50301	1.75541	3.13488	0.00171923	0.0149499
CG1561	6058.36	3.007	0.959248	3.13475	0.00172	0.0149499
Yp2	89.717	1.492	0.477041	3.1276	0.00176237	0.0153045
CG13124	946.424	0.539212	0.172423	3.12727	0.00176437	0.0153081
lncRNA:CR43126	23.1901	-2.68364	0.858317	-3.12663	0.0017682	0.0153276
ru	37.2112	-1.91717	0.613287	-3.12606	0.00177164	0.0153436
GstE14	333.005	2.5113	0.803452	3.12564	0.00177421	0.0153522
cnc	1208.25	0.683648	0.218754	3.12519	0.00177689	0.0153551
snoRNA:Psi18S-1377c	11.4743	3.47096	1.11069	3.12505	0.00177773	0.0153551
ND-MLRQ	793.453	-0.626281	0.200428	-3.12472	0.00177976	0.0153589
VGAT	391.899	-0.919083	0.294236	-3.12363	0.00178635	0.0153915
Alk	728.791	0.791136	0.25328	3.12357	0.00178671	0.0153915
mRpL23	151.395	-0.939984	0.301021	-3.12266	0.00179226	0.0154255
CG42238	272.34	-0.857369	0.274652	-3.12166	0.00179835	0.0154635
CG1139	13.7448	3.44693	1.10429	3.12141	0.00179987	0.0154635
ND-24	410.775	-0.731018	0.234289	-3.12015	0.00180758	0.015516
CG9467	2050.56	-0.520517	0.166877	-3.11916	0.00181366	0.015549
Ude	32.9878	2.33309	0.748025	3.119	0.00181464	0.015549
CG15221	7.28335	-4.91365	1.57588	-3.11804	0.00182056	0.015586
DNAlig3	146.308	1.18705	0.381133	3.11454	0.0018423	0.0157581
dpr10	176.392	-0.818883	0.263123	-3.11217	0.00185719	0.0158714
CG32425	326.825	-0.758254	0.243681	-3.11166	0.00186036	0.0158845
wdb	761.988	0.703137	0.22632	3.10683	0.00189104	0.0161322
CG32681	24.9408	-2.08497	0.671653	-3.10423	0.00190773	0.0162603
CG18507	149.822	2.9743	0.958949	3.10163	0.00192461	0.016389
Frq2	220.676	-0.87595	0.282439	-3.10138	0.00192623	0.016389
CG17333	81.7891	1.21522	0.391885	3.10097	0.00192891	0.0163974
lncRNA:CR44912	5.55033	5.50102	1.77455	3.09995	0.00193554	0.0164393
Skp2	17.179	2.74923	0.887097	3.09913	0.00194093	0.0164707
beat-Vb	147.273	-1.06792	0.34463	-3.09873	0.0019435	0.016478
CG17378	190.496	-0.816021	0.263617	-3.09548	0.00196495	0.0166361
gammaSnap2	106.751	-1.0552	0.340895	-3.09538	0.00196558	0.0166361
Oct-TyrR	125.004	-1.03119	0.333261	-3.09425	0.0019731	0.0166851
Eogt	84.8629	1.15835	0.37451	3.09299	0.00198152	0.0167416
CG6908	39.7871	1.97947	0.640293	3.0915	0.00199148	0.0168112
Rbp1-like	745.19	0.660778	0.213945	3.08854	0.00201145	0.0169649
CG4872	48.5736	1.48654	0.481564	3.0869	0.00202256	0.0170437
Cow	1558.92	-0.577145	0.187157	-3.08375	0.00204409	0.0172102
CG31224	478.022	-0.636061	0.206325	-3.08282	0.00205052	0.0172348
Caper	714.16	-0.600302	0.194726	-3.08281	0.00205058	0.0172348
Hs3st-B	132.891	-1.02672	0.333162	-3.08173	0.00205799	0.0172821
Smr	707.859	0.649304	0.210823	3.07985	0.00207107	0.0173769
CG8230	394.89	0.707854	0.229933	3.07853	0.00208026	0.0174389
Bacc	4247.71	0.706011	0.229523	3.07599	0.00209806	0.0175728
Cndp2	800.855	-0.854871	0.277983	-3.07526	0.00210316	0.0176003
TrpRS	209.432	0.886261	0.288254	3.07458	0.00210797	0.0176254
Clic	447.835	0.678724	0.220822	3.07363	0.00211471	0.0176664
Rtnl1	3679.08	0.532963	0.173779	3.06691	0.00216284	0.0180529
Eip63E	1003.83	-0.594782	0.194173	-3.06316	0.00219014	0.01826
krz	289.356	0.881211	0.287715	3.06279	0.00219286	0.01826
CG31999	580.015	-0.643981	0.210264	-3.06272	0.00219332	0.01826
Uhg5	266.091	-0.735262	0.240249	-3.06041	0.00221033	0.0183858
SK	198.854	0.804996	0.263099	3.05967	0.00221582	0.0184072
puc	401.383	0.808115	0.264129	3.05955	0.00221671	0.0184072
CG11334	106.592	1.14408	0.374191	3.05748	0.0022321	0.0185192
Irbp	83.2778	1.29852	0.42475	3.05713	0.0022347	0.0185248
RpL37A	2673.46	0.503142	0.164641	3.05599	0.00224316	0.0185636
BomS6	7.60884	4.50175	1.47309	3.05599	0.00224321	0.0185636
UQCR-6.4	210.053	-0.887703	0.290657	-3.05413	0.00225717	0.0186632
cana	41.0257	1.5783	0.51687	3.05356	0.00226141	0.0186806
Nup133	49.2046	-1.9505	0.638811	-3.05333	0.00226314	0.0186806
CG46385	895.879	0.659851	0.216178	3.05235	0.00227058	0.018726
Nph	160.207	0.929837	0.305162	3.04703	0.00231114	0.0190322
CG33947	37.7779	-1.66566	0.546662	-3.04697	0.00231164	0.0190322
cona	5.17205	5.39638	1.77142	3.04637	0.00231626	0.019054
Cyp4e3	13.4034	3.83681	1.2634	3.0369	0.00239028	0.0196462
lncRNA:CR34044	4.19839	-5.94333	1.95778	-3.03575	0.00239935	0.019704
CG12344	305.528	-0.921572	0.303876	-3.03272	0.0024236	0.0198836
fz2	321.464	0.806701	0.266018	3.03251	0.00242533	0.0198836
Socs16D	313.77	0.698094	0.230324	3.03092	0.0024381	0.0199713
Hers	897.371	0.545536	0.18005	3.02992	0.00244619	0.0200207
CG18549	743.636	-0.54679	0.180646	-3.02686	0.00247108	0.0202073
CG11453	45.3686	-1.64997	0.546682	-3.01815	0.00254322	0.0207797
Hmgs	296.415	0.698103	0.231405	3.0168	0.00255455	0.0208546
sgl	759.004	-0.539578	0.178899	-3.01611	0.00256043	0.0208816
loj	170.37	0.808639	0.268125	3.0159	0.00256218	0.0208816
CG14864	44.6552	1.54511	0.512449	3.01515	0.00256851	0.0209156
CG10339	6.01897	5.62096	1.86471	3.01438	0.00257502	0.020951
spen	2105.59	0.630246	0.209142	3.01348	0.00258274	0.0209961
CG3803	119.479	-1.12553	0.37379	-3.01114	0.0026027	0.0211406
CG6347	14.7528	2.88339	0.957847	3.01028	0.00261006	0.0211826
Ilp6	163.03	-0.84062	0.279404	-3.00861	0.00262442	0.0212814
Men	957.765	-0.825723	0.274834	-3.00445	0.00266065	0.0215571
CG7987	324.553	-0.752469	0.250695	-3.00154	0.0026862	0.0217458
sca	136.363	-0.893615	0.297745	-3.00128	0.00268848	0.0217461
yuri	73.813	1.39267	0.464509	2.99815	0.00271622	0.0219521
wrapper	422.523	-0.709367	0.236704	-2.99686	0.00272778	0.0220263
lncRNA:CR45237	14.2351	2.97169	0.991703	2.99655	0.00273053	0.0220263
OtopLc	919.606	-0.641413	0.214064	-2.99636	0.00273222	0.0220263
tx	22.1704	2.28897	0.764623	2.99359	0.00275718	0.022209
CG14907	41.3287	1.95954	0.654767	2.99272	0.00276502	0.0222536
Cdk7	84.6071	1.07861	0.360453	2.99237	0.00276819	0.0222606
ND-30	552.421	-0.570582	0.190972	-2.98778	0.00281011	0.0225789
Best2	667.228	3.98361	1.33416	2.98585	0.00282788	0.0226932
CG5418	10.1306	-4.44132	1.48752	-2.98573	0.00282903	0.0226932
Hrb27C	1338.16	0.740634	0.248112	2.98508	0.00283508	0.0227229
Pdh	4912.74	2.73667	0.917093	2.98408	0.00284436	0.0227784
Ote	15.5858	2.76347	0.926282	2.9834	0.00285062	0.0228097
CG1620	302.645	0.744518	0.249872	2.9796	0.00288623	0.0230756
mEFTs	268.817	-0.695269	0.233371	-2.97924	0.00288963	0.0230836
Ae2	454.337	-0.634197	0.213023	-2.97712	0.00290967	0.0232246
CG34043	5.09132	-5.28791	1.77742	-2.97505	0.00292942	0.0233629
CG9220	483.818	-0.607624	0.204365	-2.97322	0.00294692	0.0234831
CG10513	1748.13	-0.592208	0.199225	-2.97255	0.00295334	0.0235149
fa2h	5.08239	5.37226	1.80758	2.97206	0.00295804	0.023533
pasi1	71.9944	1.14568	0.38565	2.97078	0.00297044	0.0236122
Nep1	539.209	0.65808	0.221536	2.97053	0.00297291	0.0236124
RpL9	1441.59	0.509345	0.171598	2.96824	0.00299506	0.0237688
cert	342.021	0.669497	0.225657	2.96688	0.00300842	0.0238553
Dlish	9.85959	4.16744	1.40568	2.96471	0.00302968	0.0240042
CG12512	406.494	-0.598057	0.201912	-2.96196	0.00305686	0.0241997
Pi3K59F	190.12	-0.861303	0.291176	-2.95801	0.0030963	0.0244919
CG12659	11.3886	3.11338	1.05277	2.95733	0.00310319	0.0245263
inaE	416.008	-0.622974	0.210673	-2.95707	0.0031058	0.024527
dpr19	477.167	-0.697514	0.235972	-2.95591	0.00311743	0.0245987
sut1	26.9941	1.89512	0.641468	2.95434	0.00313337	0.0246996
Lcch3	270.195	-0.680016	0.230203	-2.95398	0.00313703	0.0246996
Ctr9	286.027	-0.760992	0.257623	-2.9539	0.00313787	0.0246996
MAGE	68.2551	1.17199	0.397123	2.9512	0.00316546	0.0248964
Nep4	1066.01	-0.539409	0.182844	-2.9501	0.00317668	0.0249644
CG32549	1416.96	-0.498795	0.169193	-2.94809	0.00319746	0.0250899
sd	465.573	0.756266	0.256531	2.94805	0.00319784	0.0250899
Pak3	594.431	0.78004	0.264629	2.94767	0.00320176	0.0251003
cpa	260.438	0.757203	0.256973	2.94663	0.00321259	0.0251649
AspRS	65.0939	1.22455	0.41568	2.9459	0.00322013	0.0252035
CG17544	295.086	0.662474	0.22492	2.94538	0.00322558	0.0252257
Cyp6a8	25.6182	-2.54886	0.865699	-2.94428	0.00323709	0.0252953
sotv	318.338	-0.837452	0.284483	-2.94377	0.00324246	0.0253168
lncRNA:CR44753	9.21288	-3.37853	1.1482	-2.94246	0.00325617	0.0254034
CG3625	406.069	-0.612872	0.208335	-2.94177	0.00326347	0.0254398
CG8929	986.84	-0.563599	0.191628	-2.94111	0.00327034	0.0254703
baz	75.8466	1.15491	0.392706	2.9409	0.00327264	0.0254703
Dif	495.613	0.594845	0.20237	2.9394	0.00328851	0.0255732
RpL14	4925.28	0.479512	0.163221	2.93781	0.00330536	0.0256514
RpL17	3399.92	0.467128	0.159007	2.93778	0.00330567	0.0256514
atl	569.724	0.653999	0.222623	2.9377	0.00330652	0.0256514
Dscam2	989.062	0.724513	0.246829	2.93528	0.00333245	0.0258318
Tom20	520.672	-0.584521	0.199178	-2.93466	0.00333908	0.0258544
Eip71CD	348.659	-0.709029	0.241617	-2.93451	0.00334071	0.0258544
CG11753	193.134	0.801364	0.273134	2.93396	0.0033467	0.0258801
cype	1049.15	-0.653541	0.222869	-2.93241	0.00336348	0.025989
RpS27A	3159.08	0.453451	0.154814	2.929	0.00340057	0.0262395
ninaE	3874.12	2.14318	0.731738	2.92889	0.00340172	0.0262395
CG1677	718.401	-0.677554	0.231356	-2.92862	0.00340468	0.0262395
ClpP	308.493	0.694926	0.237303	2.92843	0.00340674	0.0262395
vari	356.821	0.662956	0.226434	2.92781	0.0034136	0.0262714
CG30158	309.202	-0.65242	0.222914	-2.92677	0.00342497	0.0263379
RpS6	4045.34	0.42647	0.145855	2.92393	0.00345647	0.0265591
CG33543	592.603	-0.633691	0.216798	-2.92296	0.00346719	0.026614
shrb	721.131	0.53891	0.184382	2.92279	0.00346912	0.026614
Cpr49Ag	41.5778	2.11849	0.7252	2.92125	0.00348625	0.0267242
stg	32.7468	-2.01043	0.68838	-2.92052	0.00349446	0.026766
vlc	318.411	-0.697326	0.238919	-2.91867	0.0035153	0.0269043
Parg	83.2873	-1.31719	0.451651	-2.91639	0.0035411	0.0270694
CG11638	211.269	-0.881291	0.302198	-2.91627	0.00354248	0.0270694
BomT2	11.0814	3.54073	1.21441	2.91559	0.0035502	0.027107
Lrpprc2	148.28	-1.14914	0.39462	-2.91202	0.00359097	0.0273968
smash	692.634	0.606189	0.20821	2.91142	0.00359785	0.0274276
CCT2	353.853	0.697628	0.239811	2.90908	0.00362494	0.0276123
GlyT	170.588	-0.860286	0.295853	-2.90781	0.00363966	0.0277026
RpS17	2843.64	0.546212	0.187888	2.90711	0.00364782	0.0277429
Ent3	371.277	-0.659702	0.226989	-2.90631	0.00365715	0.027792
CG14995	469.893	0.623515	0.214766	2.90323	0.00369332	0.0280381
CG8086	66.2504	1.48985	0.513198	2.90306	0.00369532	0.0280381
CG31706	5370.58	-0.524374	0.180666	-2.90244	0.00370263	0.0280647
CG31785	142.589	-0.933912	0.321786	-2.90227	0.00370464	0.0280647
Schip1	194.27	-0.771918	0.266124	-2.90059	0.00372455	0.0281931
CG10103	486.334	0.611704	0.210907	2.90035	0.00372741	0.0281931
Cpr62Ba	4.73431	5.27001	1.81724	2.9	0.00373159	0.0282026
CG7920	2741.75	-0.462792	0.159697	-2.89794	0.0037562	0.0283665
CG32641	113.23	0.968746	0.334395	2.89701	0.00376734	0.0284284
CG2556	9.7969	4.18799	1.44678	2.89469	0.0037953	0.0286171
CG34437	60.1034	-1.24793	0.431228	-2.8939	0.00380492	0.0286673
CG8768	126.927	-0.917619	0.317285	-2.8921	0.00382679	0.0288097
CG32407	334.052	0.68755	0.237786	2.89147	0.0038345	0.0288452
CG1316	718.997	-0.554086	0.19185	-2.88812	0.00387556	0.0291315
Sulf1	333.764	-0.808716	0.280254	-2.88565	0.00390607	0.029338
CG34227	4.71464	5.26453	1.82466	2.88522	0.00391144	0.0293555
Dad	202.214	0.771117	0.26729	2.88495	0.00391479	0.0293579
CG13315	61.1112	1.49376	0.517874	2.8844	0.00392161	0.0293863
CG34194	4.82413	5.29177	1.83733	2.88015	0.00397492	0.0297626
CG9649	153.29	0.981909	0.341138	2.87833	0.00399782	0.029911
unc	4.23435	-6.01567	2.09089	-2.87708	0.00401369	0.0300066
papi	129.804	-0.929349	0.323181	-2.87563	0.00403218	0.0301215
Ssk	308.441	-0.686405	0.238891	-2.87329	0.00406216	0.0303183
CG32579	64.878	1.27464	0.443647	2.87309	0.00406479	0.0303183
obst-A	4.84249	-6.14019	2.1376	-2.87246	0.00407285	0.030355
betaTub56D	2435.14	-0.488069	0.169973	-2.87145	0.00408595	0.0304229
Wbp2	1560.41	0.483774	0.168488	2.87127	0.00408825	0.0304229
eEF1gamma	1965.9	0.478532	0.1667	2.87062	0.00409666	0.030462
Jheh3	733.904	-0.676705	0.235911	-2.86848	0.00412452	0.0306456
CG31337	3.70193	-5.81098	2.02703	-2.86675	0.00414715	0.030776
spict	173.868	0.986276	0.344052	2.86665	0.00414843	0.030776
grk	13.6935	2.73154	0.953838	2.86374	0.00418675	0.0310365
CG18747	4.71575	-6.12887	2.14062	-2.86313	0.00419475	0.031072
PGRP-SD	25.9841	6.88217	2.40465	2.86203	0.00420936	0.0311292
flr	247.74	0.805241	0.281366	2.8619	0.00421106	0.0311292
CG44422	137.287	1.07565	0.375861	2.86182	0.00421213	0.0311292
snoRNA:U3:54Ab	4.82553	5.30007	1.85241	2.86117	0.00422083	0.0311697
unc80	1347.21	-0.49897	0.174565	-2.85837	0.00425828	0.0314223
rush	418.928	0.61895	0.216639	2.85706	0.00427588	0.0315281
eEF1beta	1314.45	0.474976	0.166292	2.85629	0.00428629	0.0315808
CG7130	31.2069	1.997	0.699864	2.85341	0.00432523	0.0318434
RpL28	4117.88	0.48839	0.171266	2.85165	0.00434927	0.0319961
CG31436	94.1349	1.04576	0.36688	2.85042	0.00436622	0.032081
Larp4B	531.137	0.660762	0.23182	2.85033	0.00436744	0.032081
Eno	10005.3	-0.431921	0.15172	-2.84683	0.00441566	0.0324105
CG16953	1742.15	0.480621	0.168853	2.84639	0.00442183	0.0324112
CG4594	15.8343	2.3921	0.840412	2.84634	0.00442245	0.0324112
CG42613	3924.44	-0.538749	0.18932	-2.84571	0.0044313	0.0324515
alpha-Spec	2431.03	-0.44597	0.156749	-2.84511	0.00443956	0.0324873
Pdf	17.7274	2.30789	0.811653	2.84345	0.00446284	0.0326331
CG12012	424.309	0.61234	0.215405	2.84273	0.00447285	0.0326597
Cngl	522.147	0.780838	0.27469	2.84261	0.00447456	0.0326597
CG6084	970.694	-0.661031	0.232562	-2.84239	0.00447768	0.0326597
ZC3H3	130.624	-0.844389	0.297117	-2.84194	0.00448401	0.0326597
beat-Vc	168.827	-0.953328	0.335469	-2.84178	0.00448627	0.0326597
PGRP-LE	126.978	0.914545	0.321825	2.84174	0.00448674	0.0326597
d	67.7156	1.2988	0.457082	2.84149	0.00449032	0.0326612
COX8	719.046	-0.719036	0.253121	-2.84068	0.00450173	0.0327196
RpS19a	1504.6	0.533211	0.187751	2.83998	0.00451157	0.0327664
nAChRalpha6	270.758	0.829698	0.292213	2.83936	0.0045204	0.032806
lncRNA:CR43857	15.1802	2.6266	0.925282	2.8387	0.0045298	0.0328496
CG15012	831.272	0.557998	0.196697	2.83684	0.00455618	0.0330161
Cyp9b1	15.1584	2.82384	0.99561	2.83629	0.00456409	0.0330487
Rim2	628.091	-0.517067	0.182358	-2.83544	0.00457625	0.0331119
BomBc2	8.00528	4.16068	1.46767	2.83489	0.00458416	0.0331444
COX5A	1405.27	-0.538277	0.189909	-2.83439	0.00459134	0.0331715
CG4210	11.5179	3.25502	1.14892	2.83312	0.00460957	0.0332783
nAChRalpha4	231.413	-0.932702	0.329274	-2.8326	0.00461708	0.0333077
Ets98B	41.4365	2.12447	0.750278	2.83157	0.004632	0.0333904
CG9485	181.823	-0.759011	0.268177	-2.83026	0.00465107	0.0335029
sut2	12.4082	3.76476	1.33051	2.82956	0.00466121	0.033551
Ipk2	131.901	0.86003	0.304076	2.82833	0.00467909	0.0336547
Nplp3	48.6325	-2.12651	0.751976	-2.82789	0.00468557	0.0336763
PIP5K59B	744.39	-0.568515	0.201178	-2.82592	0.00471444	0.0338586
teq	3099.28	-0.59377	0.210235	-2.82431	0.00473825	0.0340043
CG7630	899.084	-0.722863	0.256008	-2.82359	0.00474886	0.0340552
IP3K1	20.394	2.30134	0.815298	2.8227	0.00476204	0.0341244
GstE9	30.0135	2.3269	0.824608	2.82183	0.00477511	0.0341928
CG1358	4221.64	-0.44398	0.157351	-2.82159	0.00477867	0.0341929
CG14321	87.8008	-1.03833	0.368165	-2.82028	0.00479811	0.0343066
yellow-h	29.5482	2.04965	0.727326	2.81806	0.00483149	0.0345198
CG31199	39.3131	1.75156	0.621638	2.81765	0.00483758	0.0345378
CG7781	2654	-0.471438	0.167395	-2.81632	0.00485767	0.0346326
Zip71B	389.635	-0.663649	0.235646	-2.8163	0.00485801	0.0346326
RpL18	2234.71	0.470557	0.167194	2.81444	0.00488625	0.0348082
bmm	303.821	0.832322	0.295768	2.81411	0.00489126	0.0348183
ttk	328.666	0.76606	0.272406	2.8122	0.00492046	0.0349674
ND-19	310.228	-0.691143	0.245781	-2.81203	0.00492293	0.0349674
Trap1	356.859	-0.65451	0.232754	-2.81203	0.00492305	0.0349674
spin	438.072	0.734363	0.261177	2.81174	0.00492737	0.0349724
twz	244.85	-0.740816	0.263539	-2.81102	0.0049384	0.035025
Eps-15	896.304	-0.490397	0.174562	-2.8093	0.00496498	0.0351877
Or45a	44.6898	-1.32848	0.472941	-2.80897	0.00497004	0.0351978
CG4858	160.611	0.803152	0.286052	2.80771	0.00498944	0.0353093
how	214.899	0.9595	0.341825	2.80699	0.00500062	0.0353625
CG5087	220.724	-0.803685	0.28651	-2.80509	0.0050303	0.0355465
Idgf4	1819.38	0.602334	0.214793	2.80426	0.00504328	0.0356122
CG34331	481.398	-0.866038	0.308874	-2.80385	0.00504958	0.0356307
CG44245	174.273	-0.769537	0.274528	-2.80313	0.00506097	0.035685
Ndc1	48.3977	1.80078	0.642927	2.80091	0.00509589	0.035905
CG42668	475.252	-0.649356	0.232018	-2.79873	0.00513035	0.0361216
wgn	395.497	-0.588524	0.210442	-2.79661	0.00516411	0.0363328
Maf1	582.141	-0.595703	0.21308	-2.79568	0.00517908	0.0364028
CG8155	289.561	-0.794337	0.284146	-2.79552	0.00518159	0.0364028
Pcf11	753.641	-0.546549	0.195615	-2.79401	0.00520596	0.0365121
CG14669	213.617	-0.78467	0.280845	-2.79396	0.00520666	0.0365121
Mcr	217.68	0.688558	0.246455	2.79385	0.00520847	0.0365121
lama	135.358	0.917107	0.328317	2.79336	0.00521639	0.0365412
sick	950.77	-0.632921	0.226608	-2.79303	0.00522176	0.0365523
RNaseX25	643.695	0.524026	0.18766	2.79242	0.00523148	0.0365939
viaf	389.835	0.636099	0.227856	2.79167	0.00524371	0.0366529
CG1965	358.712	-0.70536	0.252798	-2.79021	0.00526732	0.0367914
lncRNA:CR45916	4.43805	5.178	1.85661	2.78896	0.00528783	0.036908
asl	15.6782	2.35209	0.84372	2.78775	0.00530747	0.0370184
para	357.188	0.61157	0.21941	2.78734	0.00531432	0.0370394
p130CAS	321.637	-0.61928	0.222231	-2.78665	0.00532566	0.0370918
Sms	243.094	-0.77124	0.276832	-2.78595	0.00533709	0.0371446
CG42866	4.41398	5.16845	1.85535	2.7857	0.00534116	0.0371462
Sas-6	11.2707	2.94313	1.05665	2.78535	0.00534705	0.0371605
slo	604.234	0.72384	0.260012	2.78387	0.00537147	0.0373034
Sik2	254.692	-0.71779	0.257888	-2.78334	0.00538029	0.0373362
CG32655	30.5768	-1.71938	0.617788	-2.78312	0.00538392	0.0373362
CG13743	549.561	-0.526101	0.189066	-2.78263	0.00539201	0.0373656
CG32432	522.668	-0.670897	0.241224	-2.78122	0.0054155	0.0375015
CG13344	323.48	-0.641834	0.230836	-2.78047	0.005428	0.0375611
CG11294	106.759	-1.06809	0.38452	-2.77773	0.00547393	0.0378519
metro	208.068	-0.810446	0.291912	-2.77633	0.00549759	0.0379883
Adgf-C	283.932	-0.654098	0.23569	-2.77525	0.00551595	0.038088
lncRNA:CR46153	16.8057	-2.46426	0.888317	-2.77408	0.0055358	0.0381319
CG33170	199.489	0.737836	0.265982	2.77401	0.00553705	0.0381319
CG17026	123.753	-1.04004	0.374926	-2.77398	0.00553751	0.0381319
eya	287.773	2.48236	0.894883	2.77395	0.00553807	0.0381319
Unc-115a	533.574	-0.632276	0.227972	-2.77348	0.00554606	0.0381597
RpS8	5959.82	0.445854	0.16079	2.77291	0.00555583	0.0381793
CG31324	319.89	0.740418	0.267027	2.77281	0.00555737	0.0381793
T48	44.4412	1.46613	0.528788	2.77262	0.00556074	0.0381793
lncRNA:roX1	226.297	0.836769	0.301843	2.7722	0.0055679	0.0382014
CG30424	62.4286	-1.17926	0.425444	-2.77185	0.00557393	0.0382156
Rpb5	88.2583	0.991928	0.358158	2.76953	0.00561376	0.0384614
CG32121	14.5243	2.7497	0.993328	2.76817	0.00563716	0.0385944
CG17109	11.7144	-3.75601	1.35731	-2.76725	0.00565308	0.038676
CG7059	112.81	1.14172	0.412664	2.76672	0.00566238	0.0387122
unc79	1532.39	-0.493716	0.17852	-2.76561	0.00568157	0.0388161
CG11686	137.212	1.0771	0.389743	2.76361	0.00571656	0.0390275
E23	201.885	-1.00867	0.365331	-2.76097	0.00576303	0.0392688
mura	779.216	0.70281	0.254554	2.76094	0.00576351	0.0392688
ChT	154.854	-0.887	0.321271	-2.76091	0.00576408	0.0392688
cher	117.954	1.01624	0.368411	2.75845	0.00580757	0.0395372
CG1544	63.4824	-1.3872	0.503111	-2.75724	0.00582913	0.0396561
CG2003	32.2027	1.56461	0.567644	2.75633	0.00584548	0.0397394
CG9752	12.9942	2.7773	1.0077	2.75607	0.00584996	0.0397419
Pus7	41.0239	1.5733	0.5709	2.75582	0.00585452	0.039745
CG14636	30.1609	2.58276	0.937707	2.75434	0.00588108	0.0398973
GatB	48.4919	-1.43908	0.52318	-2.75065	0.00594779	0.0403216
ZnT63C	462.276	0.576497	0.209709	2.74904	0.00597705	0.0404916
levy	1168.78	-0.577242	0.210056	-2.74804	0.00599534	0.0405626
Ptr	584.944	-0.585218	0.212961	-2.748	0.00599591	0.0405626
lncRNA:CR42719	5.35589	-4.40669	1.60477	-2.74599	0.0060329	0.0407843
Nup98-96	248.36	0.764286	0.278405	2.74523	0.00604676	0.0408494
CG13760	225.283	-0.729	0.265575	-2.74499	0.00605122	0.040851
CG4025	204.559	0.727288	0.264998	2.7445	0.00606024	0.0408834
CR44391	4.42625	5.17618	1.88735	2.74257	0.00609613	0.0410968
COX4	1801.09	-0.484592	0.17671	-2.7423	0.00610101	0.0411011
CG14132	24.8244	2.24313	0.819267	2.73797	0.00618191	0.0416171
CG8861	695.6	-0.800275	0.29242	-2.73673	0.00620524	0.0417451
CG4789	270.853	0.721865	0.263804	2.73637	0.0062121	0.0417623
na	229.518	-0.808507	0.295506	-2.73601	0.00621893	0.0417687
ND-13A	404.023	-0.594331	0.217237	-2.73586	0.0062217	0.0417687
CG32700	287.905	0.984065	0.359834	2.73477	0.00624234	0.0418782
CG15347	69.8971	1.73599	0.634978	2.73394	0.00625816	0.0419552
alpha-Man-Ib	336.421	-0.622554	0.227795	-2.73295	0.00627693	0.042052
Sap-r	6862.68	0.528066	0.193241	2.73268	0.00628208	0.0420573
GlcAT-P	1748.62	-0.470703	0.172289	-2.73205	0.00629422	0.0421095
CG5281	368.929	-0.594353	0.217679	-2.73041	0.00632549	0.0422709
udt	133.115	0.858269	0.314346	2.73033	0.00632709	0.0422709
milt	857.746	-0.479541	0.175666	-2.72985	0.00633624	0.0423028
Tbh	730.427	-0.747048	0.27369	-2.72954	0.00634227	0.0423028
Obp19c	179.081	3.86372	1.41562	2.72935	0.00634584	0.0423028
Sox102F	179.968	-0.844647	0.309488	-2.72917	0.00634936	0.0423028
Prosbeta3	279.741	0.697703	0.255688	2.72873	0.00635796	0.042331
Prx2540-1	25.5705	1.8574	0.680845	2.72807	0.00637052	0.0423854
tw	17.2202	2.69522	0.988422	2.72679	0.0063953	0.042521
CG30082	14.1198	2.97786	1.09267	2.72529	0.00642441	0.0426852
mtgo	1012.96	0.552468	0.202873	2.72322	0.00646487	0.0429246
sdt	685.291	0.58052	0.213331	2.72122	0.00650411	0.0431556
eEF5	1833.14	0.461966	0.16989	2.71921	0.00654375	0.0433834
Gart	259.781	0.672108	0.247187	2.71903	0.00654743	0.0433834
FASN1	1045.4	-0.517277	0.190379	-2.7171	0.00658575	0.043574
pll	72.5514	1.09473	0.402923	2.71696	0.00658841	0.043574
SIFaR	55.7319	1.3462	0.495529	2.71669	0.00659386	0.043574
ND-23	533.659	-0.551238	0.202909	-2.71667	0.0065942	0.043574
CG7470	35.922	-2.09274	0.770713	-2.71533	0.00662107	0.0437143
D	155.946	-1.05372	0.388089	-2.71516	0.00662447	0.0437143
RpS14b	1283.81	0.566238	0.20858	2.71473	0.00663294	0.0437404
ana1	82.2167	1.08473	0.400073	2.71132	0.00670149	0.0441623
Ncc69	717.787	-0.531483	0.196065	-2.71075	0.00671313	0.0442088
Hr38	138.743	-1.03955	0.383599	-2.70998	0.00672866	0.0442742
Trx-2	1232.72	0.483568	0.178451	2.70981	0.0067322	0.0442742
dpr21	644.409	-0.541793	0.199969	-2.70939	0.00674066	0.0442997
CG42327	191.011	0.744713	0.274911	2.70892	0.00675018	0.0443322
lncRNA:CR44564	6.59663	3.98721	1.47264	2.70752	0.00677888	0.0444904
shi	2647.22	-0.47551	0.175799	-2.70485	0.00683346	0.0447656
CkIalpha	1348.51	0.748507	0.276749	2.70464	0.00683792	0.0447656
GstD10	31.5961	1.69033	0.62498	2.70461	0.00683843	0.0447656
ND-18	415.939	-0.585035	0.216314	-2.70457	0.00683931	0.0447656
RpL34b	2442.58	0.470208	0.173909	2.70376	0.00685605	0.0448241
CG8740	357.914	0.666833	0.24665	2.70356	0.00686006	0.0448241
Usp30	333.788	-0.622214	0.230155	-2.70346	0.00686215	0.0448241
ND-B17	443.253	-0.56763	0.210031	-2.7026	0.00687994	0.0449099
CG8671	627.934	-0.640429	0.237072	-2.70141	0.00690453	0.0450401
CheB42b	3.74383	-5.77949	2.14046	-2.70011	0.00693164	0.0451865
PGRP-SC1a	4.27887	5.12406	1.89835	2.69921	0.00695045	0.0452786
brp	1075.97	0.582231	0.215806	2.69794	0.00697693	0.0454205
alphaTub84D	935.415	-0.611563	0.226846	-2.69594	0.00701901	0.0456637
CR40190	56.4301	1.23298	0.457703	2.69384	0.00706348	0.0459221
CG2310	86.6736	1.06821	0.396698	2.69276	0.00708641	0.0460403
CG30427	10.3271	3.70232	1.3752	2.6922	0.00709829	0.0460865
pyd	849.125	-0.521155	0.193605	-2.69185	0.00710564	0.0461032
Arts	145.605	-0.758918	0.282241	-2.6889	0.00716881	0.046482
CG1146	433.808	0.568601	0.211505	2.68835	0.00718055	0.0465269
CG41128	251.499	-0.727268	0.270597	-2.68764	0.00719582	0.0465946
RpL23	3936.3	0.531879	0.197961	2.68678	0.00721444	0.0466839
GstD9	1178.94	-0.521891	0.194265	-2.68649	0.00722073	0.0466934
CG5292	101.746	1.02348	0.381063	2.68586	0.00723431	0.04675
CG12945	179.846	0.796786	0.296934	2.68338	0.00728827	0.0470672
Pdfr	125.398	-0.81989	0.30567	-2.68227	0.00731238	0.0471914
CG4476	5.09019	-6.23977	2.32853	-2.67971	0.0073687	0.0475232
wfs1	101.728	1.10515	0.41246	2.67941	0.00737512	0.0475329
B52	1569.25	-0.471187	0.17591	-2.67857	0.00739381	0.0476216
Atg8a	4965.95	0.383317	0.143205	2.6767	0.00743502	0.0478442
CG14567	5.23896	4.53571	1.69461	2.67656	0.00743826	0.0478442
CG18540	9.93391	-3.05257	1.1409	-2.67558	0.00745993	0.0479518
CG13937	431.156	-0.5517	0.206477	-2.67197	0.00754081	0.0484395
CG31869	564.065	0.505822	0.189323	2.67174	0.00754599	0.0484406
CG15772	104.724	-0.959622	0.359552	-2.66894	0.0076091	0.0488133
RpL36A	2253.03	0.530545	0.198841	2.66819	0.0076262	0.0488905
RpS13	3823.67	0.455175	0.170748	2.66578	0.00768102	0.0492094
CG17260	28.3091	1.65251	0.620016	2.66527	0.00769256	0.0492507
lncRNA:CR45517	35.2104	1.46586	0.550192	2.66426	0.00771574	0.0493664
CG10804	543.604	-0.652952	0.245349	-2.66132	0.00778346	0.0497668
CG10337	19.7988	2.38625	0.897126	2.65988	0.00781685	0.0499473

## Sheet: Table S3 - EG
Table S3. Differentially expressed genes between d70 and d5 in sorted ensheathing glia (56F03 and 10E12 driver lines combined)
	baseMean	log2fc(d70/d5)	lfcSE	stat	pvalue	padj	promote larger lipids (Guo et al., 2018)
lncRNA:CR43651	161.878	3.39558	0.224197	15.1455	8.11055e-52	8.45282e-48
CG10126	861.615	1.72892	0.132836	13.0155	9.99048e-39	5.20604e-35
Gat	9160.43	-1.27773	0.0989173	-12.9172	3.60055e-38	1.25083e-34
Crz	201.289	3.37907	0.263728	12.8127	1.39219e-37	3.62736e-34
sog	338.27	2.72906	0.222416	12.2701	1.31116e-34	2.73298e-31
scyl	812.423	2.03249	0.173137	11.7392	8.02092e-32	1.39323e-28
Myc	234.071	2.51111	0.221705	11.3264	9.71465e-30	1.44637e-26
Nepl5	3744.52	-1.93426	0.170997	-11.3117	1.14892e-29	1.49676e-26
Npc2b	367.892	2.4091	0.214886	11.2111	3.59884e-29	4.16745e-26
pAbp	5771.82	2.0782	0.186549	11.1402	7.99168e-29	8.32893e-26	x
CG17224	228.874	2.45229	0.232154	10.5632	4.41414e-26	4.18219e-23
Ugt35B1	6604.94	-1.74975	0.166599	-10.5028	8.38411e-26	7.2816e-23
Mmp1	801.285	1.97032	0.196961	10.0036	1.46905e-23	1.17339e-20
TM4SF	1286.54	-1.5982	0.159874	-9.99666	1.57624e-23	1.17339e-20
CG12177	1532.58	-1.99522	0.200112	-9.97051	2.05177e-23	1.42557e-20
Eaat1	5282.61	-1.38239	0.139337	-9.92117	3.36786e-23	2.19374e-20
yps	2821.54	1.39206	0.142241	9.78661	1.28536e-22	7.88001e-20
CG31326	505.539	2.26941	0.235257	9.64648	5.08703e-22	2.94539e-19
Tsp42Ed	1800.58	2.78912	0.289474	9.63513	5.68201e-22	2.97022e-19
CG8620	287.894	5.65694	0.587136	9.63481	5.6999e-22	2.97022e-19
CG9657	3507.23	-1.27135	0.133651	-9.51249	1.8616e-21	8.896e-19
alrm	7489.39	-1.42692	0.15002	-9.51158	1.87787e-21	8.896e-19
Rh4	360.771	2.03499	0.222507	9.14575	5.92156e-20	2.68324e-17
a10	1746.97	5.34225	0.586519	9.1084	8.36088e-20	3.63071e-17
CG44325	1357.59	1.2657	0.139057	9.102	8.86874e-20	3.6972e-17
Inx2	1871.09	-1.28908	0.142081	-9.07285	1.15939e-19	4.64735e-17
Est-Q	235.328	-2.43694	0.269328	-9.04822	1.45322e-19	5.60942e-17
CAH7	3448.56	-1.54892	0.17233	-8.98811	2.51508e-19	9.36149e-17
aqz	3470.67	1.68493	0.188155	8.95501	3.39715e-19	1.22087e-16
CG43795	1334.53	1.75822	0.196504	8.94754	3.63484e-19	1.26274e-16
P5CDh1	2805.11	-0.955837	0.107304	-8.90773	5.2088e-19	1.75116e-16
SmydA-8	451.33	2.56898	0.288944	8.89096	6.05851e-19	1.97318e-16
Men-b	1906.76	-1.11725	0.126304	-8.84566	9.09897e-19	2.80558e-16
CG42342	2038.48	-1.40627	0.15899	-8.845	9.15273e-19	2.80558e-16
mt:lrRNA	40903.1	-1.54531	0.175285	-8.81601	1.18608e-18	3.5318e-16
CG31345	160.88	-2.06352	0.234915	-8.78412	1.57594e-18	4.56236e-16
CG31313	90.1329	3.22875	0.36841	8.76401	1.88418e-18	5.30728e-16
CG15784	425.663	2.67238	0.305497	8.74767	2.17809e-18	5.9737e-16
Amph	1902.13	-1.01491	0.116111	-8.74084	2.31383e-18	6.18327e-16
nrv2	13820	-1.2082	0.138363	-8.7321	2.49987e-18	6.51342e-16
Dop1R1	1109.4	-1.45162	0.166681	-8.70894	3.06718e-18	7.79661e-16
Gbeta13F	1403.16	1.72339	0.199283	8.64794	5.24363e-18	1.30117e-15
pros	3218.05	-1.35989	0.158792	-8.56394	1.09076e-17	2.64369e-15
NLaz	347.103	1.62591	0.190543	8.53305	1.42543e-17	3.37632e-15
RpS29	7524.11	1.10897	0.130143	8.52119	1.57919e-17	3.65741e-15
nolo	2379.93	-1.37327	0.161544	-8.50089	1.88148e-17	4.26277e-15
side-VIII	1470.33	-1.20388	0.142738	-8.43413	3.33663e-17	7.39881e-15
mbl	2967.79	2.27353	0.26975	8.42828	3.5077e-17	7.6161e-15
RpS5a	4039.03	0.840441	0.0997832	8.42267	3.67984e-17	7.8268e-15
cpo	1606.64	1.86842	0.222824	8.38518	5.06463e-17	1.05567e-14
sesB	7443.18	-0.744987	0.0895655	-8.31779	8.96207e-17	1.82938e-14
RpL7A	5604.34	0.847927	0.101968	8.31562	9.12758e-17	1.82938e-14
RpL35	4298.95	1.01688	0.122423	8.3063	9.87323e-17	1.94149e-14
CG42246	57.3225	2.59368	0.314266	8.25313	1.54293e-16	2.97785e-14
CG7149	421.246	-1.32148	0.160603	-8.2282	1.9005e-16	3.60127e-14
CG14153	61.3825	-4.80334	0.587245	-8.17945	2.85135e-16	5.30657e-14
Spn43Ab	2682.88	-1.28961	0.157857	-8.16947	3.09744e-16	5.66342e-14
fax	1473.59	2.09503	0.256905	8.15488	3.49521e-16	6.28053e-14
CG9394	25129.4	-1.35589	0.166388	-8.14896	3.67057e-16	6.48385e-14
Rh50	2049.46	-1.6258	0.199576	-8.14629	3.75269e-16	6.51842e-14
oc	112.956	2.73411	0.336393	8.12772	4.37437e-16	7.47372e-14
Cam	2538.05	1.74318	0.216499	8.05169	8.16618e-16	1.37271e-13
Tctp	4060.45	0.735671	0.0915998	8.03136	9.6396e-16	1.57668e-13
htl	1064.32	-1.07448	0.133794	-8.03082	9.68219e-16	1.57668e-13
Adgf-D	1575.73	-1.31452	0.163776	-8.02635	1.00419e-15	1.5864e-13
Arc1	4722.7	4.61256	0.574682	8.02629	1.00463e-15	1.5864e-13
rols	295.149	-1.19129	0.149297	-7.97936	1.4709e-15	2.28801e-13
CG6983	561.613	-1.0221	0.128964	-7.92544	2.27335e-15	3.43562e-13
mah	256.991	6.59633	0.832305	7.92537	2.27459e-15	3.43562e-13
Sfxn2	365.018	-1.19939	0.152625	-7.85841	3.89051e-15	5.79241e-13
Gad1	3380.73	-1.49823	0.192093	-7.79951	6.2149e-15	9.12277e-13
eIF4E6	57.1369	2.62343	0.33746	7.77404	7.60202e-15	1.10039e-12
su(w[a])	1155.9	-0.814502	0.105364	-7.73033	1.07267e-14	1.53142e-12
Npc2a	1868.9	1.07085	0.138692	7.7211	1.1533e-14	1.62428e-12
Tsp5D	3192.16	-1.33285	0.173167	-7.69691	1.39401e-14	1.93711e-12
Pph13	66.9196	3.30997	0.432503	7.65306	1.96249e-14	2.69119e-12
RpLP1	7534.64	0.785519	0.10271	7.64791	2.0428e-14	2.76494e-12
Ldh	173.883	2.71831	0.355682	7.64255	2.12969e-14	2.84559e-12
GstT4	349.327	2.58261	0.338522	7.62907	2.3645e-14	3.11934e-12
trol	3553.64	-1.35533	0.178496	-7.59306	3.12447e-14	4.0704e-12
Gadd45	203.074	2.27407	0.300744	7.56149	3.98485e-14	5.10232e-12
cib	2065.38	1.19176	0.157629	7.56052	4.01449e-14	5.10232e-12
RpS10b	5470.82	0.832056	0.110277	7.54511	4.51891e-14	5.67422e-12
RpL18A	6675.64	0.945503	0.125397	7.54009	4.6965e-14	5.82701e-12
ogre	3288.47	-0.819546	0.108764	-7.5351	4.87962e-14	5.98299e-12
Indy	1065.73	1.31225	0.174208	7.53266	4.97169e-14	6.02499e-12
Tsp66E	1032.88	-1.12154	0.149262	-7.51386	5.74077e-14	6.87705e-12
Hsp68	250.631	3.14203	0.419008	7.49873	6.44391e-14	7.63164e-12
Appl	1241.19	1.31707	0.176518	7.46142	8.55966e-14	1.00235e-11
CG17350	152.982	3.56375	0.477901	7.4571	8.84481e-14	1.02423e-11
Ntl	87.0183	1.88564	0.253219	7.4467	9.57014e-14	1.09604e-11
Gycalpha99B	1223.85	-1.19748	0.161126	-7.43193	1.07028e-13	1.21244e-11
MtnA	2990.63	1.48674	0.200756	7.40571	1.30454e-13	1.46193e-11
RpL37a	8392.47	1.0224	0.138087	7.40406	1.32078e-13	1.46438e-11
Snap25	2279.49	-1.37083	0.185438	-7.39242	1.44177e-13	1.5817e-11
Mpcp2	3923.07	-0.853525	0.115884	-7.36532	1.76721e-13	1.91852e-11
Mlf	1153.05	-0.710906	0.0966725	-7.35376	1.92714e-13	2.07058e-11
sta	9910.32	0.845742	0.115084	7.34894	1.99782e-13	2.12462e-11
RpS27	4665.24	1.01656	0.138519	7.33875	2.1559e-13	2.26957e-11
RpL7	6881.8	0.800719	0.109625	7.30417	2.78992e-13	2.90766e-11
CG11486	433.124	1.22239	0.167883	7.28124	3.30775e-13	3.41321e-11
CG14688	771.34	-1.14658	0.157782	-7.26688	3.67887e-13	3.75894e-11
comt	1187.74	-1.29255	0.179132	-7.21564	5.36797e-13	5.43156e-11
Hsp26	231.127	2.18197	0.302544	7.21207	5.51084e-13	5.5225e-11
CG6912	493.888	-1.29012	0.17916	-7.20094	5.97968e-13	5.90486e-11
Atf3	263.743	1.47696	0.205123	7.20035	6.00571e-13	5.90486e-11
RpL19	5185.94	0.731693	0.102211	7.15861	8.14972e-13	7.93798e-11
ND-75	1103.98	-0.798292	0.111647	-7.15013	8.6694e-13	8.36597e-11
DIP-theta	124.218	-2.01925	0.282472	-7.1485	8.77326e-13	8.38853e-11
Cbp53E	1811.24	-1.46115	0.205326	-7.11623	1.10917e-12	1.05089e-10
RpL13A	5386.12	0.695631	0.0979024	7.10535	1.20015e-12	1.12685e-10
CG2064	167.577	1.71964	0.242374	7.09498	1.29369e-12	1.20383e-10
RpS24	5298.66	0.813479	0.114809	7.08548	1.38562e-12	1.27796e-10
Unr	396.124	1.47532	0.208355	7.0808	1.43324e-12	1.31028e-10
Lst	80.9094	2.50895	0.354496	7.07751	1.46771e-12	1.33013e-10
CG4409	2739.17	-1.28449	0.181845	-7.06365	1.62185e-12	1.45714e-10
CG4678	470.004	-1.40166	0.198726	-7.05321	1.74834e-12	1.55737e-10
sqh	1141.24	0.774239	0.109993	7.03902	1.93599e-12	1.70991e-10
Sp7	420.631	2.34444	0.3341	7.01717	2.26403e-12	1.98283e-10
CG14141	2831.71	-1.14022	0.162567	-7.01387	2.31808e-12	2.01325e-10
mlt	2948.55	-0.898701	0.128251	-7.00735	2.42875e-12	2.09194e-10
CG31550	577.856	-0.984532	0.141136	-6.97579	3.04159e-12	2.59832e-10
Reg-5	504.416	1.37154	0.197759	6.93543	4.0499e-12	3.43155e-10
CG4199	382.469	1.5564	0.225403	6.90497	5.02129e-12	4.22031e-10
RpL13	5243.67	0.889568	0.129021	6.89476	5.3957e-12	4.49872e-10
AnxB9	3280.22	0.881512	0.12791	6.89165	5.51478e-12	4.56151e-10
Sgsh	268.967	2.02545	0.294055	6.888	5.65828e-12	4.64335e-10
CG5404	623.057	-1.37563	0.19993	-6.88054	5.9627e-12	4.85494e-10
tadr	157.64	-1.41019	0.205013	-6.87854	6.04679e-12	4.88524e-10
CG32368	95.7279	1.75957	0.255872	6.87676	6.123e-12	4.90018e-10
Nplp1	901.717	-1.48295	0.215673	-6.87592	6.15932e-12	4.90018e-10
CG10939	147.103	2.96897	0.431912	6.87403	6.24135e-12	4.92783e-10
MFS16	400.902	1.36541	0.19882	6.8676	6.52911e-12	5.11627e-10
Cyp28d1	2809.37	-1.02794	0.149841	-6.86016	6.87813e-12	5.34955e-10
SLC22A	585.311	-2.15948	0.315216	-6.85081	7.34343e-12	5.66913e-10
Mnt	233.59	1.35948	0.198561	6.84669	7.55806e-12	5.79192e-10
stumps	1012.61	-0.99388	0.145408	-6.83509	8.19542e-12	6.2345e-10
snoRNA:Psi18S-531	250.698	-1.00875	0.147615	-6.83362	8.27954e-12	6.25285e-10
Nepl15	1216.19	1.79308	0.262564	6.82912	8.54394e-12	6.40611e-10
Alr	114.407	1.3313	0.195863	6.79707	1.0677e-11	7.94823e-10
Bsg	1944.78	1.9753	0.290656	6.79601	1.07558e-11	7.95015e-10
Vha68-1	2143.22	-0.877669	0.129456	-6.77968	1.20445e-11	8.83995e-10
chic	2747.25	0.892013	0.131618	6.77726	1.22473e-11	8.92595e-10
Cln7	137.598	1.96196	0.289802	6.76999	1.28788e-11	9.32102e-10
RpL11	2839.51	0.909737	0.134527	6.76248	1.35648e-11	9.71047e-10
snoRNA:Psi28S-2179	45.1504	3.26217	0.482421	6.76207	1.36032e-11	9.71047e-10
CG17493	699.107	-1.12777	0.166906	-6.75692	1.4096e-11	9.99375e-10
Csas	767.59	-1.02223	0.151677	-6.7395	1.58935e-11	1.1192e-09
Cds	1530.25	-0.740979	0.10997	-6.73801	1.60567e-11	1.12311e-09
SPE	196.266	3.10816	0.461792	6.73064	1.6892e-11	1.17365e-09
Hasp	2806.29	-1.10413	0.164578	-6.70884	1.96171e-11	1.35397e-09
Pits	213.813	1.47876	0.220474	6.70717	1.98438e-11	1.3606e-09
RpL30	1293.95	1.12095	0.167248	6.70229	2.05172e-11	1.39758e-09
Jafrac1	2084.62	1.00522	0.150305	6.68787	2.26435e-11	1.53241e-09
RhoL	289.113	1.31887	0.197467	6.67893	2.4069e-11	1.61837e-09
CG7971	2119.84	-0.667861	0.100244	-6.66234	2.69498e-11	1.80046e-09
hfp	1373.55	-0.782631	0.117502	-6.66058	2.72751e-11	1.81058e-09
CG10916	158.078	1.77851	0.267283	6.65405	2.85141e-11	1.88085e-09
RpL35A	3320.34	0.860469	0.129354	6.65206	2.89024e-11	1.89447e-09
CG42235	929.661	-1.2018	0.180775	-6.64805	2.97005e-11	1.93462e-09
insc	51.6775	3.2415	0.487678	6.64681	2.99521e-11	1.93889e-09
Ugt301D1	381.92	-1.40043	0.210859	-6.64156	3.1039e-11	1.98788e-09
CG31663	3073.16	-0.853167	0.128464	-6.64131	3.10905e-11	1.98788e-09
mav	416.319	-1.11066	0.167265	-6.64011	3.13439e-11	1.99187e-09
CG8066	217.194	1.59637	0.241823	6.60139	4.07312e-11	2.57273e-09
Ih	1334.46	1.22026	0.185367	6.58293	4.6128e-11	2.89606e-09
ND-49	1133.17	-0.730302	0.111071	-6.57509	4.8623e-11	3.03442e-09
Irk2	2947.94	-0.766385	0.116653	-6.56981	5.03807e-11	3.1254e-09
Picot	4650.11	-1.02371	0.156029	-6.56105	5.34284e-11	3.28352e-09
RpL40	6560.24	0.831832	0.12679	6.56069	5.35596e-11	3.28352e-09
Xrp1	2746.06	1.30559	0.199522	6.5436	6.00547e-11	3.66017e-09
Arc2	55.8845	3.25168	0.497296	6.53873	6.20415e-11	3.75928e-09
kar	1013.95	1.06176	0.162408	6.53764	6.24986e-11	3.76509e-09
Arpc4	341.281	1.15715	0.177058	6.53544	6.34241e-11	3.79888e-09
CG31808	1551.13	-1.00781	0.154312	-6.53101	6.53278e-11	3.89055e-09
CG42675	162.23	2.88783	0.444121	6.50234	7.90801e-11	4.6828e-09
nwk	370.669	-1.07131	0.165022	-6.49191	8.47539e-11	4.99042e-09
Su(Tpl)	540.268	1.16565	0.180189	6.46904	9.86291e-11	5.74739e-09
AANAT1	766.253	-0.986255	0.152461	-6.46891	9.87126e-11	5.74739e-09
CG9338	62.0331	1.82958	0.283455	6.45458	1.08519e-10	6.28323e-09
CG7084	4810.59	-0.881417	0.136644	-6.45046	1.1151e-10	6.42077e-09
muc	1043.34	-0.905476	0.140505	-6.44445	1.16019e-10	6.64369e-09
CG7582	515.932	-0.885304	0.137559	-6.43582	1.22806e-10	6.98803e-09
dlg1	636.382	1.23984	0.192667	6.43512	1.23373e-10	6.98803e-09
CG4238	351.714	-1.10234	0.171494	-6.42787	1.29404e-10	7.29002e-09
RpS23	2882.4	0.987635	0.153778	6.42245	1.34094e-10	7.51359e-09
Thor	354.166	2.2238	0.346891	6.41067	1.44879e-10	8.07451e-09
CG9775	762.432	-0.772055	0.120458	-6.40931	1.46182e-10	8.10375e-09
DIP1	2387.62	-0.725072	0.113227	-6.40368	1.51677e-10	8.3639e-09
lncRNA:CR31451	14540.5	-0.842306	0.131749	-6.39325	1.62401e-10	8.90811e-09
CG31955	55.0177	2.90223	0.454014	6.39239	1.63318e-10	8.91152e-09
CG16974	1962.02	-0.913985	0.143031	-6.39012	1.6576e-10	8.99767e-09
CG1943	1149.12	1.73573	0.273557	6.34503	2.22386e-10	1.20089e-08
Pitslre	1181.52	-0.730538	0.115167	-6.3433	2.24899e-10	1.20819e-08
Syb	713.804	0.949617	0.149757	6.34106	2.28188e-10	1.21654e-08
CCT7	355.485	1.09574	0.172811	6.34066	2.28787e-10	1.21654e-08
RpL27A	8550.72	0.839904	0.132486	6.33958	2.30395e-10	1.21887e-08
Liprin-gamma	1220.99	-0.771623	0.1219	-6.32998	2.45196e-10	1.29062e-08
HemK1	166.584	-1.4725	0.233382	-6.3094	2.80121e-10	1.46705e-08
Proc-R	902.679	-1.19883	0.19017	-6.30399	2.90075e-10	1.51158e-08
Ac76E	883.2	-1.19193	0.1892	-6.29985	2.97935e-10	1.54481e-08
RpLP2	5247.88	0.749119	0.118997	6.2953	3.06805e-10	1.58293e-08
rho	1323.55	1.02183	0.16239	6.29246	3.12477e-10	1.60425e-08
RpS16	2363.61	0.886553	0.140935	6.29051	3.16425e-10	1.61656e-08
repo	1382.2	-0.81278	0.129721	-6.26562	3.71341e-10	1.88786e-08
lncRNA:CR43432	38.716	-4.31949	0.689829	-6.26169	3.80838e-10	1.92675e-08
Cyp313a4	30.076	5.56666	0.891575	6.24362	4.2755e-10	2.15262e-08
RpS4	5655.08	0.64359	0.103121	6.24111	4.34469e-10	2.17694e-08	x
Fit1	561.548	0.930168	0.149591	6.21807	5.03308e-10	2.5098e-08
Tspo	124.721	1.29	0.208287	6.19335	5.88975e-10	2.923e-08
RnrS	26.7419	3.65237	0.590177	6.1886	6.07001e-10	2.99818e-08
CG8745	3303.99	-0.879032	0.142282	-6.17811	6.48725e-10	3.18916e-08
RyR	438.136	-1.17998	0.191093	-6.17488	6.62136e-10	3.23938e-08
axo	3340.12	-0.921109	0.149188	-6.17416	6.65157e-10	3.23938e-08
CG5292	232.442	1.65591	0.268254	6.17295	6.70291e-10	3.2492e-08
cass	1213.3	-0.810135	0.13131	-6.16966	6.84384e-10	3.30215e-08
RpS7	6830.59	0.737241	0.119557	6.16646	6.98378e-10	3.35414e-08
RpS15Aa	3268.63	0.669029	0.108609	6.15995	7.27674e-10	3.47882e-08
CG7430	1227.48	-0.690906	0.112632	-6.13417	8.56027e-10	4.07375e-08
EbpIII	542.204	2.27656	0.371602	6.12632	8.99329e-10	4.26037e-08
Ir62a	105.499	2.16159	0.353185	6.12027	9.34167e-10	4.40538e-08
CG10383	149.368	1.51438	0.247627	6.11556	9.62197e-10	4.51712e-08
RpL12	4513.84	0.805225	0.131828	6.10816	1.00786e-09	4.71026e-08
CG14762	2470.45	-0.893699	0.14656	-6.09783	1.07517e-09	5.00242e-08
Eaat2	1861.27	-0.897733	0.147312	-6.0941	1.10056e-09	5.09778e-08
CG7888	6465.42	-0.903615	0.148471	-6.08614	1.15663e-09	5.33379e-08
dpp	77.6977	2.14871	0.353197	6.08361	1.17508e-09	5.395e-08
CanB	1295.66	-0.921304	0.151677	-6.07411	1.24681e-09	5.69922e-08
AGO1	661.601	0.973535	0.160431	6.06823	1.29326e-09	5.88574e-08
sty	532.131	1.1288	0.186143	6.06416	1.32642e-09	6.01041e-08
RpL23A	7613.02	0.770516	0.127251	6.05507	1.40353e-09	6.3323e-08
CCT5	499.532	1.02184	0.16885	6.05176	1.43268e-09	6.43592e-08
CG42741	74.6457	-2.30917	0.381759	-6.04877	1.45955e-09	6.52853e-08
CG34253	86.0294	1.73511	0.287369	6.03792	1.56117e-09	6.95316e-08
emp	145.443	2.76157	0.457431	6.03714	1.56873e-09	6.95316e-08
ClpP	451.453	0.820326	0.135893	6.03654	1.5745e-09	6.95316e-08
cold	125.136	1.26517	0.209819	6.02982	1.64145e-09	7.21822e-08
kst	436.933	1.28494	0.213165	6.02789	1.66117e-09	7.27002e-08
naz	652.596	-0.950844	0.157756	-6.0273	1.66718e-09	7.27002e-08
CG15098	5950.91	0.827389	0.137574	6.01414	1.80845e-09	7.85321e-08
Eip93F	472.017	1.009	0.167928	6.00853	1.87217e-09	8.09615e-08
wun	638.379	-0.845039	0.140759	-6.00345	1.93171e-09	8.31914e-08
RpL27	3165.81	0.851388	0.14204	5.99401	2.04732e-09	8.78075e-08
RpL32	4201.16	0.78714	0.131345	5.99291	2.06117e-09	8.80388e-08
CG5282	281.084	-1.02496	0.17107	-5.99148	2.07945e-09	8.84573e-08
CG31689	420.9	1.06376	0.177631	5.98859	2.11674e-09	8.96773e-08
CG42239	81.5057	1.58117	0.264084	5.98739	2.13235e-09	8.99731e-08
PGRP-SA	75.9279	2.17809	0.3643	5.97884	2.24735e-09	9.44429e-08
Dlc90F	323.182	1.06032	0.177409	5.97671	2.27688e-09	9.49886e-08
CG34265	14.1028	6.56532	1.09851	5.97659	2.27856e-09	9.49886e-08
slgA	2403.54	-0.654325	0.109519	-5.97452	2.30774e-09	9.58219e-08
CG11099	249.8	-1.53697	0.257393	-5.97129	2.35392e-09	9.73514e-08
Tis11	124.599	1.81167	0.303627	5.96676	2.4201e-09	9.96927e-08
Cyp4p2	88.7421	2.22188	0.372634	5.96263	2.48206e-09	1.01843e-07
CG31030	1720.34	-0.922962	0.155276	-5.94402	2.78121e-09	1.1367e-07
Gbeta5	478.722	-1.09362	0.184026	-5.94274	2.80295e-09	1.14111e-07
CG34134	123.966	1.40751	0.236906	5.94124	2.82877e-09	1.14714e-07
RpS6	5157	0.592807	0.0998027	5.93979	2.85386e-09	1.15283e-07
CG5937	319.283	-0.846112	0.142514	-5.93705	2.90193e-09	1.16772e-07
goe	377.395	-0.966507	0.162887	-5.93362	2.96319e-09	1.18778e-07
CG32225	613.284	-0.927071	0.156376	-5.92847	3.05765e-09	1.22095e-07
CG31712	849.069	-0.719471	0.121397	-5.92662	3.09239e-09	1.23011e-07
Scgalpha	162.764	-1.16587	0.198146	-5.88388	4.00765e-09	1.58813e-07
Sln	220.009	-1.229	0.208909	-5.88291	4.03119e-09	1.5914e-07
fipi	1873.18	-1.13779	0.193609	-5.87675	4.18412e-09	1.64554e-07
kat-60L1	252.031	-1.47308	0.250958	-5.86982	4.36281e-09	1.7087e-07
CG2993	1008.32	-1.29648	0.220894	-5.86926	4.37749e-09	1.7087e-07
dl	266.058	1.32618	0.226356	5.8588	4.66231e-09	1.81308e-07
RpS11	4824.36	0.804095	0.137333	5.85506	4.76847e-09	1.84747e-07
RpS28b	4692.01	0.7949	0.135824	5.85243	4.84448e-09	1.86997e-07
CG33926	18.5791	4.59549	0.785592	5.84971	4.92422e-09	1.89373e-07
ScsbetaA	2092.6	-0.58321	0.0997766	-5.84516	5.06075e-09	1.93909e-07
Cyp6a9	370.152	1.08266	0.185377	5.84031	5.21024e-09	1.98905e-07
Tsp42El	214.184	2.45786	0.421234	5.83492	5.38176e-09	2.04703e-07
blw	4889.69	-0.68888	0.118106	-5.83272	5.45324e-09	2.06668e-07
CG14015	267.297	-1.28363	0.22011	-5.83174	5.4851e-09	2.07122e-07
CR43086	32.133	2.71601	0.466019	5.82811	5.60575e-09	2.10914e-07
mfas	5051.68	-0.837834	0.143779	-5.82722	5.63575e-09	2.1128e-07
CG45050	613.334	1.14706	0.197113	5.8193	5.90958e-09	2.20751e-07
Invadolysin	3248.81	-0.795618	0.136889	-5.81213	6.16816e-09	2.29359e-07
Spn88Eb	63.5507	3.13327	0.539131	5.8117	6.18401e-09	2.29359e-07
Pdha	1181.53	-0.791404	0.136778	-5.78605	7.2062e-09	2.66323e-07
CHMP2B	237.663	1.11671	0.193051	5.7845	7.27263e-09	2.67828e-07
CG1545	1695.45	-0.959264	0.165999	-5.77872	7.52712e-09	2.76224e-07
cbt	388.391	-0.786441	0.136276	-5.77095	7.88267e-09	2.88257e-07
tna	619.302	0.998279	0.173075	5.76789	8.02699e-09	2.92508e-07
kcc	2125.77	-0.768016	0.133297	-5.76169	8.32745e-09	3.024e-07
rin	448.477	1.16062	0.201866	5.74946	8.95289e-09	3.23983e-07
CG1371	366.469	-0.947306	0.164855	-5.74631	9.12096e-09	3.28922e-07
RpS18	3283.18	0.975437	0.16978	5.74531	9.1753e-09	3.29741e-07
Acn	1028.64	-0.849405	0.148197	-5.73158	9.94997e-09	3.56353e-07
CG9399	269.306	-0.99276	0.173248	-5.73027	1.00269e-08	3.57876e-07
asRNA:CR45600	192.352	-0.915342	0.159849	-5.72629	1.02652e-08	3.65134e-07
Fas3	207.815	1.33369	0.233123	5.72095	1.0593e-08	3.75512e-07
CG33199	173.905	-1.05423	0.184903	-5.70154	1.18732e-08	4.19467e-07
CG2277	1444.06	-0.948119	0.166418	-5.69722	1.21774e-08	4.28761e-07
CG4829	2007.47	-0.956919	0.168041	-5.69456	1.23689e-08	4.34034e-07
CG2680	336.351	-1.1906	0.209195	-5.69136	1.26032e-08	4.40773e-07
Xe7	1106.3	-0.803337	0.141371	-5.68246	1.32774e-08	4.628e-07
dpr7	542.202	-0.732034	0.128952	-5.6768	1.37237e-08	4.76762e-07
Ork1	499.375	-1.23599	0.217804	-5.67478	1.38866e-08	4.80819e-07
CG12851	174.947	-1.30507	0.23043	-5.66363	1.48207e-08	5.11463e-07
Myo31DF	145.37	1.93816	0.342336	5.66156	1.5e-08	5.15942e-07
lncRNA:CR43857	34.1091	2.80913	0.496267	5.66052	1.50918e-08	5.17389e-07
bbc	1988.76	-0.531598	0.0940053	-5.65498	1.55868e-08	5.32609e-07
CG33056	422.136	0.794459	0.140738	5.64495	1.65231e-08	5.62758e-07
fus	50.238	3.35736	0.594824	5.6443	1.65853e-08	5.63035e-07
jef	820.443	-1.04992	0.186247	-5.63725	1.72786e-08	5.84668e-07
RpS26	7600.79	0.822757	0.145984	5.63593	1.74117e-08	5.87264e-07
PLCXD	2429.95	-1.29218	0.2293	-5.63533	1.7472e-08	5.87398e-07
tsr	1286.18	0.7457	0.132392	5.6325	1.77619e-08	5.95225e-07
CG32512	160.857	-1.76275	0.313017	-5.63148	1.78671e-08	5.96828e-07
Tat	400.205	-0.976662	0.173636	-5.62475	1.85773e-08	6.18571e-07
CG9689	3947.72	1.2756	0.226922	5.6213	1.89525e-08	6.29056e-07
Gbp1	120.578	2.67247	0.475684	5.61816	1.93001e-08	6.38559e-07
Irbp18	134.312	1.10372	0.196619	5.61351	1.98264e-08	6.53895e-07
Tre1	104.267	2.23418	0.398338	5.60875	2.03798e-08	6.70025e-07
CG14879	32.5543	2.73014	0.486888	5.60733	2.05477e-08	6.73423e-07
mt:Cyt-b	106583	-0.897448	0.160212	-5.60164	2.12338e-08	6.916e-07
unk	408.141	1.03912	0.185503	5.60163	2.12351e-08	6.916e-07
CG34370	279.614	-1.11582	0.199469	-5.59397	2.21938e-08	7.20574e-07
ATPsynC	8002.16	-0.599442	0.10743	-5.57981	2.40779e-08	7.79317e-07
Cyp6a2	978.052	-0.841406	0.150829	-5.57856	2.42519e-08	7.82517e-07
CG1316	706.861	-0.689371	0.123614	-5.5768	2.44988e-08	7.88046e-07
CG12522	8.20297	-6.77972	1.21591	-5.57587	2.46302e-08	7.89834e-07
CG2865	125.452	1.41191	0.253261	5.57494	2.47618e-08	7.91618e-07
ppk3	16.2841	4.37676	0.786294	5.56631	2.60186e-08	8.29254e-07
AP-2mu	688.697	-0.870359	0.156622	-5.55706	2.7435e-08	8.71732e-07
Csp	1297.49	-0.798472	0.143886	-5.54932	2.86779e-08	9.08453e-07
CG12171	250.749	0.921349	0.166261	5.54159	2.99739e-08	9.46631e-07
SK	312.037	1.08774	0.196521	5.53496	3.11305e-08	9.78451e-07
CHKov1	422.325	2.20872	0.399065	5.53474	3.11692e-08	9.78451e-07
eIF4H1	367.409	1.41501	0.256023	5.52688	3.25968e-08	1.02019e-06	x
CG15673	105.009	2.93755	0.531743	5.52438	3.3065e-08	1.03175e-06
Tsp97E	1314.68	-1.01959	0.184698	-5.52031	3.38396e-08	1.05277e-06
OtopLc	854.602	-1.23572	0.224147	-5.51299	3.52797e-08	1.0943e-06
ATPsyngamma	1714.22	-0.688882	0.125022	-5.51009	3.58646e-08	1.10834e-06
sNPF-R	214.01	0.983796	0.178557	5.5097	3.5945e-08	1.10834e-06
CG33169	142.513	1.809	0.328843	5.50112	3.7738e-08	1.16019e-06
CG11892	206.927	-1.2368	0.225235	-5.49114	3.9934e-08	1.22409e-06
RpS21	1380.9	1.13895	0.207476	5.48957	4.02907e-08	1.23141e-06
PNUTS	1140.95	-0.826693	0.150925	-5.47749	4.31395e-08	1.31462e-06
CG9164	408.664	-0.962132	0.175832	-5.47187	4.45315e-08	1.35308e-06
Vap33	767.585	1.06225	0.194164	5.47093	4.47692e-08	1.35635e-06
CG15347	121.79	2.71493	0.496704	5.46589	4.60585e-08	1.39137e-06
dpr19	448.993	-1.14313	0.209492	-5.45669	4.85081e-08	1.46113e-06
spict	189.036	1.29426	0.237225	5.45583	4.87445e-08	1.46402e-06
RpS27A	3777.16	0.644419	0.118204	5.45174	4.98807e-08	1.49384e-06
Gpdh1	914.75	-1.05234	0.193193	-5.44712	5.11914e-08	1.52612e-06
CG7607	5472.47	-0.843336	0.154828	-5.44691	5.12514e-08	1.52612e-06
RpL9	1836.95	0.780557	0.143678	5.4327	5.55076e-08	1.64815e-06
nAChRbeta1	1237.88	-0.830415	0.152898	-5.43118	5.59838e-08	1.65757e-06
c11.1	508.178	1.13699	0.209552	5.42582	5.76899e-08	1.70324e-06
CG17698	853.713	-0.874796	0.161351	-5.42171	5.90319e-08	1.73794e-06
RpS5b	32.6075	2.96543	0.547095	5.42032	5.9491e-08	1.74652e-06
mt:CoIII	47974.3	-0.73067	0.13499	-5.41276	6.2062e-08	1.81688e-06
ChT	146.675	-1.35547	0.250557	-5.40983	6.30863e-08	1.8417e-06
pain	448.005	1.38853	0.256912	5.40471	6.49138e-08	1.88975e-06
Tsf3	140.215	2.14612	0.3974	5.40041	6.64882e-08	1.9302e-06
lncRNA:CR45018	455.102	-0.931708	0.172708	-5.39469	6.8643e-08	1.98721e-06
jigr1	488.8	-0.810418	0.150361	-5.38981	7.05304e-08	2.0362e-06
InR	359.426	0.860497	0.159744	5.38674	7.17478e-08	2.06562e-06
lncRNA:noe	131074	-0.969377	0.180023	-5.38475	7.2544e-08	2.08279e-06
RpS20	6326.36	0.764036	0.141926	5.38333	7.31191e-08	2.09354e-06
Skp2	42.258	2.38948	0.444538	5.3752	7.64978e-08	2.18428e-06
Irbp	82.1292	1.61292	0.300102	5.37456	7.67701e-08	2.18606e-06
Spn42Dd	145.095	2.12486	0.395391	5.37407	7.69805e-08	2.18608e-06
Mitofilin	669.442	-0.843761	0.157048	-5.37262	7.75991e-08	2.19766e-06
dnc	740.65	0.999305	0.186082	5.37024	7.86335e-08	2.22092e-06
Scsalpha1	1135.88	-0.691374	0.128826	-5.36671	8.01866e-08	2.25866e-06
CG12868	129.755	1.73216	0.322984	5.363	8.18527e-08	2.29938e-06
lncRNA:CR42491	2787.28	-0.84367	0.157328	-5.36249	8.20847e-08	2.2997e-06
EndoB	683.422	-0.980011	0.183381	-5.34413	9.08506e-08	2.53846e-06
Pde6	522.835	-0.805474	0.150789	-5.34171	9.20721e-08	2.56571e-06
wdb	850.571	0.765118	0.143393	5.33581	9.51178e-08	2.64351e-06
Oatp58Dc	1532.52	-0.827997	0.155647	-5.31971	1.03935e-07	2.88089e-06
Spn27A	1089.66	1.09703	0.206371	5.31581	1.06187e-07	2.93549e-06
CG14977	295.072	0.878003	0.165292	5.31183	1.08531e-07	2.99234e-06
retm	1419.41	-0.954462	0.179721	-5.31081	1.09141e-07	3.00125e-06
shep	1837.7	0.808956	0.152413	5.30767	1.11034e-07	3.04526e-06
Prx2540-2	27.1445	2.76431	0.520931	5.30649	1.11757e-07	3.05703e-06
CG13116	234.017	4.40098	0.832423	5.28696	1.24368e-07	3.39309e-06
CG5644	118.127	-1.53241	0.290089	-5.28256	1.27388e-07	3.46643e-06
uzip	2502.5	-0.526664	0.0997374	-5.28051	1.28826e-07	3.49641e-06
inaD	367.873	1.3005	0.24654	5.27501	1.32746e-07	3.59126e-06
Cyt-c-p	1202.67	-0.652908	0.123782	-5.27465	1.3301e-07	3.59126e-06
CG30022	236.897	0.976519	0.185258	5.27113	1.35587e-07	3.65138e-06
Cpr67B	57.5649	2.92643	0.55562	5.26696	1.38698e-07	3.72553e-06
RpL18	2703.5	0.691393	0.131524	5.25678	1.46596e-07	3.92756e-06
lncRNA:CR31044	175.414	1.53608	0.292303	5.25509	1.47953e-07	3.95375e-06
Strn-Mlck	375.969	2.01632	0.384331	5.2463	1.55183e-07	4.13635e-06
Pgd	304.762	1.36217	0.259971	5.23969	1.60845e-07	4.27635e-06
h	243.586	1.2076	0.230837	5.23142	1.68216e-07	4.46093e-06
UQCR-C2	1922.39	-0.570794	0.109143	-5.22979	1.697e-07	4.48887e-06
Cyp28c1	302.768	-1.25482	0.239992	-5.22859	1.70812e-07	4.50685e-06
RpL17	4497.62	0.707047	0.135365	5.22325	1.75813e-07	4.62708e-06
ctp	2027.6	0.874622	0.167943	5.20784	1.91055e-07	5.01557e-06
Gbp2	76.2307	3.21909	0.618761	5.20248	1.96646e-07	5.14937e-06
Sp212	78.913	2.04611	0.393583	5.19867	2.00718e-07	5.24282e-06
olf186-M	140.735	1.76604	0.340343	5.18901	2.11414e-07	5.50838e-06
Act42A	1043.19	1.29425	0.249457	5.18828	2.1224e-07	5.51613e-06
CG1572	471.592	1.67672	0.323378	5.185	2.16012e-07	5.60018e-06
AnxB11	668.695	0.965211	0.186359	5.17931	2.22713e-07	5.74671e-06
CG6847	132.122	-1.41685	0.273568	-5.17915	2.22902e-07	5.74671e-06
Hsc70-4	9217.56	0.455064	0.0878706	5.1788	2.23318e-07	5.74671e-06
RpL14	6042.26	0.516401	0.0997858	5.17509	2.27797e-07	5.84754e-06
Hn	446.792	1.68743	0.326151	5.17377	2.29419e-07	5.87471e-06
CG1812	187.618	-1.08392	0.209587	-5.17172	2.31945e-07	5.92483e-06
CG31475	130.492	-1.1895	0.230174	-5.16786	2.36793e-07	6.03389e-06
ATPsynB	1967.5	-0.618586	0.119813	-5.16293	2.43116e-07	6.17989e-06
ref(2)P	2215.27	0.53153	0.102991	5.16095	2.45697e-07	6.2303e-06
Nup133	43.2085	-2.49871	0.484517	-5.15712	2.50782e-07	6.3438e-06
CG1909	910.741	-0.763229	0.148043	-5.15546	2.53004e-07	6.38451e-06
snoRNA:Psi18S-1377a	16.1173	2.91379	0.566467	5.14378	2.69258e-07	6.77828e-06
Hsp70Aa	407.952	2.71834	0.528851	5.14009	2.74602e-07	6.89615e-06
unc80	1171.74	-0.922185	0.179483	-5.138	2.77674e-07	6.95653e-06
RpL37A	3472	0.736454	0.143438	5.13431	2.83185e-07	7.07759e-06
CG4230	635.496	-0.927877	0.180772	-5.13285	2.85391e-07	7.11565e-06
CG31974	641.204	-0.952104	0.185642	-5.12871	2.91731e-07	7.25638e-06
CG5909	120.59	2.7109	0.529371	5.12099	3.03939e-07	7.54204e-06
Fer1HCH	13003.4	1.37383	0.268443	5.11779	3.09135e-07	7.65275e-06
lncRNA:CR44922	292.938	-1.3967	0.272951	-5.11703	3.10386e-07	7.6655e-06
Aplip1	1026.18	-0.837335	0.163778	-5.11264	3.17692e-07	7.8274e-06
unc79	1384.39	-0.833981	0.163489	-5.10113	3.37625e-07	8.29889e-06
Usp15-31	1081.03	-0.581525	0.114024	-5.10004	3.39586e-07	8.32744e-06
Svil	2364.47	0.671067	0.131857	5.08937	3.59256e-07	8.78912e-06
Gs2	29751.9	-0.730896	0.14369	-5.08662	3.64492e-07	8.89634e-06
RpS19a	1918.22	0.792386	0.155959	5.08074	3.75976e-07	9.15519e-06
nAChRbeta2	423.068	-1.08694	0.214075	-5.07741	3.82624e-07	9.29536e-06
CG9631	173.384	1.98347	0.391135	5.07106	3.95612e-07	9.58853e-06
lncRNA:CR44170	59.7815	3.09005	0.609715	5.06802	4.01967e-07	9.71996e-06
Vha68-2	1793.41	0.748357	0.147721	5.06602	4.06215e-07	9.79994e-06
Hk	591.29	0.726592	0.143479	5.06409	4.10363e-07	9.87715e-06
CG15083	195.246	2.09236	0.413286	5.06274	4.13284e-07	9.92453e-06
eEF1beta	1478.52	0.619223	0.122379	5.0599	4.19479e-07	1.00501e-05
Hrb27C	1533.65	1.00832	0.199324	5.05867	4.22181e-07	1.00917e-05
CG2767	712.484	1.82022	0.359914	5.05737	4.25068e-07	1.01158e-05
ATPsynbeta	6355.9	-0.609723	0.120562	-5.05735	4.25132e-07	1.01158e-05
Tret1-1	3597.93	1.00932	0.199601	5.05667	4.26649e-07	1.01288e-05
ImpE1	174.751	-1.87486	0.371268	-5.04987	4.42105e-07	1.04719e-05
Ugt302C1	338.184	1.93449	0.383344	5.04635	4.50337e-07	1.06345e-05
bark	81.4852	2.64991	0.525144	5.04606	4.51013e-07	1.06345e-05
ND-39	1404.94	-0.593734	0.117678	-5.04543	4.52511e-07	1.06458e-05
Ttc7	490.552	-0.805766	0.159727	-5.04464	4.54368e-07	1.06654e-05
CR43696	351.256	-0.897423	0.177949	-5.04315	4.57919e-07	1.07246e-05
Nop17l	1013.67	-0.72804	0.144428	-5.04086	4.63434e-07	1.08294e-05
RpL4	4010.84	0.54476	0.108221	5.03379	4.8088e-07	1.12119e-05
CG5697	21.2896	4.32131	0.859253	5.02915	4.92665e-07	1.14593e-05
Dscam1	2537.83	-0.641909	0.127648	-5.02875	4.93688e-07	1.14593e-05
CG13315	97.6403	1.91649	0.382316	5.01285	5.36292e-07	1.24205e-05
RpS3	2688.13	0.564417	0.112701	5.0081	5.49702e-07	1.27029e-05
SmydA-3	29.0736	-3.11429	0.62254	-5.00255	5.65754e-07	1.30449e-05
milt	860.188	-0.513362	0.102682	-4.99952	5.74742e-07	1.32229e-05
Wbp2	1752.68	0.51279	0.102655	4.99528	5.87508e-07	1.34868e-05
dpr11	255.352	-1.03348	0.207107	-4.9901	6.0348e-07	1.38196e-05
krimp	35.6654	2.14175	0.429233	4.98972	6.04659e-07	1.38196e-05
Ugt35E2	67.4082	-2.74632	0.550711	-4.98685	6.13711e-07	1.39958e-05
Act5C	8437.02	0.639897	0.12843	4.98246	6.27809e-07	1.42861e-05
RpS8	7335.1	0.592945	0.119133	4.97717	6.45195e-07	1.46497e-05
Crk	954.444	-0.792242	0.1593	-4.97328	6.58294e-07	1.49146e-05
CG31431	118.908	1.98229	0.398843	4.97009	6.69212e-07	1.51291e-05
Ipk1	190.99	1.39219	0.280164	4.9692	6.72309e-07	1.51427e-05
wun2	723.362	-1.07317	0.215969	-4.96908	6.7272e-07	1.51427e-05
RpL34b	3164.85	0.632164	0.127574	4.95526	7.22352e-07	1.62249e-05
CG16799	21.4027	-2.55806	0.516552	-4.95218	7.33867e-07	1.64481e-05
CG13751	127.591	1.3631	0.275417	4.94921	7.45162e-07	1.66654e-05
PVRAP	262.489	-1.1407	0.230542	-4.94788	7.50255e-07	1.67093e-05
snoRNA:Psi18S-1377b	15.3738	3.00875	0.608092	4.94786	7.50333e-07	1.67093e-05
CG17834	58.2518	2.25628	0.456279	4.94497	7.61575e-07	1.69235e-05
CG14401	332.049	3.32005	0.671496	4.94426	7.64331e-07	1.69486e-05
Alas	398.611	-0.724958	0.146732	-4.94068	7.78498e-07	1.72261e-05
CG1358	3760.9	-0.673748	0.136775	-4.92596	8.39467e-07	1.85358e-05
CG10804	497.788	-0.981855	0.199378	-4.92458	8.45398e-07	1.86274e-05
lncRNA:CR45267	28.3326	2.36616	0.48106	4.91864	8.71495e-07	1.91267e-05
Art4	80.8972	-1.53195	0.311462	-4.91858	8.71729e-07	1.91267e-05
CG3301	161.973	1.97591	0.401763	4.91809	8.73912e-07	1.91343e-05
Ggamma30A	4115.16	0.734642	0.149512	4.91361	8.94161e-07	1.95366e-05
CG34404	446.157	-0.891795	0.181609	-4.91052	9.08361e-07	1.98053e-05
l(1)G0196	1341.03	-0.667567	0.136055	-4.90659	9.26722e-07	2.01635e-05
CG5758	10723.4	-0.695601	0.141785	-4.90604	9.29328e-07	2.0178e-05
VhaM9.7-b	958.448	0.77388	0.157911	4.90073	9.54804e-07	2.06881e-05
CG14853	1011.73	-0.72517	0.147992	-4.90006	9.58068e-07	2.07157e-05
RpS9	1578.7	0.743925	0.151958	4.89559	9.80095e-07	2.11481e-05
Acsl	1799.05	-0.578915	0.118274	-4.8947	9.84568e-07	2.12008e-05	x
7SLRNA:CR32864	54.7524	2.14409	0.438294	4.8919	9.98681e-07	2.14603e-05
Cyp6a20	465.699	1.07026	0.218824	4.89096	1.00344e-06	2.15183e-05
Rop	1922.27	-0.597717	0.12222	-4.8905	1.00581e-06	2.15246e-05
mys	685.828	0.743466	0.152071	4.88893	1.01386e-06	2.1612e-05
Nmda1	1964.67	0.507546	0.103817	4.88887	1.01418e-06	2.1612e-05
Faa	44.1939	3.86364	0.790355	4.88849	1.01611e-06	2.1612e-05
Tom20	569.077	-0.582498	0.119279	-4.88348	1.04229e-06	2.21236e-05
CG7365	75.634	2.65416	0.544131	4.8778	1.07276e-06	2.27241e-05
RpL26	5107.66	0.762718	0.156576	4.87124	1.10898e-06	2.33999e-05
CG16953	1948.02	0.548006	0.112499	4.87121	1.10915e-06	2.33999e-05
Ac13E	285.702	1.32108	0.271243	4.87049	1.11322e-06	2.34384e-05
RpLP0	5674.87	0.444496	0.0914867	4.85858	1.1823e-06	2.47974e-05
CG11686	184.763	1.26367	0.260092	4.85854	1.18253e-06	2.47974e-05
Obp83cd	76.7869	-2.96015	0.609948	-4.85312	1.21533e-06	2.54341e-05
KaiR1D	485.504	-1.47813	0.30461	-4.85255	1.21882e-06	2.5456e-05
Dip-B	2177.2	0.642813	0.132481	4.8521	1.22161e-06	2.54633e-05
Rab3	1128.55	-0.762494	0.15717	-4.85141	1.22585e-06	2.55006e-05
CG7509	1985.79	-0.948516	0.195599	-4.84928	1.23911e-06	2.5725e-05
Gprk2	704.668	0.77614	0.16012	4.84724	1.25193e-06	2.59396e-05
GstO3	198.004	1.23003	0.253849	4.84549	1.26298e-06	2.61167e-05
Tep2	420.262	1.23442	0.254953	4.84174	1.28709e-06	2.65436e-05
RpL3	6765.76	0.538736	0.111275	4.84149	1.28872e-06	2.65436e-05
Tsp42Ei	141.819	4.73736	0.978594	4.84099	1.29196e-06	2.65577e-05
mt:tRNA:Leu-TAG	9.7502	3.4403	0.710772	4.84023	1.29689e-06	2.66067e-05
S6k	408.158	0.830275	0.171646	4.83714	1.31724e-06	2.6971e-05
fln	108.96	-1.09007	0.225384	-4.8365	1.32143e-06	2.70038e-05
CG43313	150.05	-1.42622	0.295366	-4.82866	1.37455e-06	2.80343e-05
Spn55B	128.491	1.49488	0.310161	4.8197	1.43777e-06	2.92664e-05
CG8613	615.248	-0.922405	0.191422	-4.8187	1.44496e-06	2.93556e-05
Suv3	68.9758	-1.43042	0.297261	-4.81199	1.49434e-06	3.02545e-05
Vta1	489.607	0.651936	0.135484	4.8119	1.49501e-06	3.02545e-05
alphaSnap	1798.11	-0.482415	0.100308	-4.80935	1.51424e-06	3.05842e-05
Hs3st-B	114.2	-1.11912	0.232902	-4.80511	1.54667e-06	3.11787e-05
CG2846	599.418	1.29727	0.270177	4.80155	1.57439e-06	3.16763e-05
CG12814	108.787	2.58948	0.539712	4.79788	1.60352e-06	3.22002e-05
zyd	2341.23	-0.706436	0.147369	-4.79365	1.63771e-06	3.28235e-05
rtp	369.206	1.44393	0.301374	4.79117	1.65814e-06	3.31692e-05
CG5346	245.732	1.9933	0.416295	4.7882	1.68286e-06	3.35992e-05
Zip99C	752.713	1.44583	0.302131	4.78543	1.7062e-06	3.40001e-05
eEF1gamma	2455.06	0.580207	0.121257	4.78494	1.71039e-06	3.40185e-05
Sxl	489.706	0.924015	0.193138	4.78423	1.71645e-06	3.4074e-05
CG9723	76.2419	1.32738	0.277521	4.78299	1.72705e-06	3.41701e-05
Gdap2	1221.26	0.503904	0.105355	4.7829	1.72785e-06	3.41701e-05
lncRNA:CR45312	100.394	-1.45924	0.305204	-4.78121	1.74242e-06	3.43931e-05
Pfas	277.551	1.64254	0.343578	4.78069	1.74699e-06	3.4418e-05
Jheh3	656.467	-0.846019	0.176984	-4.78019	1.75132e-06	3.44383e-05
Hex-A	4355.82	0.688614	0.14409	4.77906	1.76116e-06	3.45664e-05
CG1513	861.741	-0.649227	0.135948	-4.77554	1.79224e-06	3.51104e-05
Ugt36A1	46.1004	1.90079	0.398421	4.77081	1.83488e-06	3.58783e-05
Nepl16	349.864	-0.969268	0.203277	-4.76821	1.85872e-06	3.62764e-05
EndoGI	287.331	0.824591	0.17327	4.759	1.9455e-06	3.78991e-05
ovo	24.8251	3.53509	0.743054	4.75752	1.9599e-06	3.81084e-05
Lac	297.88	1.26974	0.266914	4.75713	1.96366e-06	3.81104e-05
Ubi-p63E	1723.25	0.47019	0.0988627	4.75599	1.97471e-06	3.82537e-05
CG18809	307.082	-1.07415	0.226037	-4.75211	2.01305e-06	3.8924e-05
CG33144	1191.51	0.77631	0.163477	4.74875	2.04675e-06	3.95023e-05
Nc73EF	1911.26	-0.524613	0.110616	-4.74264	2.10952e-06	4.06385e-05
CG4887	578.377	-0.733585	0.154741	-4.74073	2.12954e-06	4.09485e-05
CRMP	554.952	-0.980597	0.206923	-4.73895	2.14829e-06	4.12329e-05
cni	395.825	0.820615	0.173449	4.73115	2.23257e-06	4.27718e-05
Ptr	454.659	-0.908977	0.192276	-4.72747	2.27333e-06	4.34727e-05
RpL36A	2923.18	0.841524	0.178047	4.72643	2.28503e-06	4.36164e-05
CG13117	1569.3	3.1471	0.66618	4.72409	2.31146e-06	4.40404e-05
Toll-7	243.587	-1.14371	0.242199	-4.72219	2.33321e-06	4.43412e-05
Obp44a	3878.15	-1.06396	0.225321	-4.72197	2.33576e-06	4.43412e-05
Ssk	374.392	-0.75964	0.161022	-4.71763	2.38609e-06	4.52143e-05
qkr58E-3	483.716	-0.760755	0.161323	-4.71573	2.40843e-06	4.55548e-05
CG32280	523.566	1.03133	0.218893	4.71159	2.45789e-06	4.64061e-05
Adh	68.1784	-1.33302	0.283062	-4.70929	2.48584e-06	4.68489e-05
e	1845.02	-0.710565	0.150977	-4.70645	2.52063e-06	4.74065e-05
CG31221	1006.79	1.14417	0.243122	4.70614	2.52453e-06	4.74065e-05
dpr21	569.945	-0.77579	0.165006	-4.70158	2.58153e-06	4.83897e-05
sd	498.227	0.887216	0.18879	4.69949	2.60815e-06	4.88009e-05
CG8929	932.108	-0.633084	0.134743	-4.69845	2.62142e-06	4.89614e-05
RFeSP	1705.82	-0.55759	0.11879	-4.6939	2.6804e-06	4.99733e-05
Smr	688.476	0.738028	0.157423	4.68818	2.75641e-06	5.12988e-05
Pkc98E	885.577	0.811455	0.17331	4.6821	2.83945e-06	5.27499e-05
PDZ-GEF	615.722	-0.825576	0.176459	-4.67857	2.8888e-06	5.34605e-05
PDCD-5	123.902	1.05052	0.224553	4.67828	2.89288e-06	5.34605e-05
CG9766	28.8631	-1.89403	0.404862	-4.6782	2.89403e-06	5.34605e-05
VGAT	352.944	-1.27523	0.272607	-4.6779	2.89821e-06	5.34605e-05
CG31999	587.648	-0.75659	0.161848	-4.67471	2.94375e-06	5.42045e-05
Sap-r	8845.2	0.675345	0.1445	4.67367	2.95861e-06	5.43821e-05
DIP-kappa	126.17	-1.60218	0.342904	-4.67239	2.97715e-06	5.46266e-05
inaE	375.05	-0.809317	0.173424	-4.66669	3.06094e-06	5.60652e-05
Slip1	571.096	-0.533348	0.114306	-4.66598	3.07151e-06	5.61601e-05
sgg	1133.78	0.849658	0.182323	4.66019	3.15924e-06	5.76631e-05
CG11403	23.1052	3.36187	0.722039	4.65607	3.22302e-06	5.87243e-05
smash	846.574	0.747045	0.160522	4.65383	3.25822e-06	5.92453e-05
D	141.903	-1.43591	0.308564	-4.65353	3.26298e-06	5.92453e-05
CG4080	297.088	0.864955	0.186472	4.63852	3.50913e-06	6.36038e-05
stops	245.845	0.85523	0.184402	4.63785	3.52059e-06	6.37008e-05
CCT8	539.886	0.662003	0.142762	4.6371	3.53336e-06	6.3821e-05
ZnT35C	17.9166	3.0029	0.648629	4.62962	3.66339e-06	6.6055e-05
CG42390	618.044	0.930748	0.201322	4.62318	3.77909e-06	6.80236e-05
sut1	30.2905	2.57515	0.557208	4.62152	3.80937e-06	6.84505e-05
CG4789	323.707	0.752309	0.162938	4.61715	3.89043e-06	6.97868e-05
CG14321	69.4767	-1.35077	0.292806	-4.61318	3.96556e-06	7.10121e-05
Eno	10851.6	-0.421117	0.091318	-4.61154	3.99699e-06	7.14522e-05
AcCoAS	1129.66	-0.887609	0.192636	-4.6077	4.07156e-06	7.26377e-05
Rim2	730.213	-0.629455	0.136618	-4.60741	4.07724e-06	7.26377e-05
CG5080	4053.42	1.4056	0.305193	4.60563	4.11225e-06	7.30954e-05
CG6330	426.629	-0.803054	0.174373	-4.60539	4.11696e-06	7.30954e-05
EndoA	1536.07	-0.649597	0.141106	-4.6036	4.15242e-06	7.35996e-05
CG3530	946.83	-0.487889	0.105999	-4.60278	4.1688e-06	7.37645e-05
CG14669	207.02	-1.37197	0.298328	-4.59886	4.2481e-06	7.50401e-05
lncRNA:CR44206	100.086	1.86778	0.406593	4.59374	4.35368e-06	7.6775e-05
RpL6	6903.91	0.63134	0.137449	4.59329	4.36322e-06	7.68134e-05
CG11638	337.145	-0.880462	0.192064	-4.58422	4.55692e-06	8.00881e-05
alpha-Man-Ic	8.94058	5.77032	1.25923	4.58241	4.59641e-06	8.06461e-05
Dhc64C	1020.85	-0.45414	0.0991671	-4.57954	4.65991e-06	8.16228e-05
Pdp	713.02	-0.722653	0.158006	-4.57359	4.7944e-06	8.38376e-05
scaf	1152.34	1.44735	0.316768	4.56911	4.89789e-06	8.5504e-05
fs(1)h	777.683	0.65158	0.142625	4.56847	4.91287e-06	8.5622e-05	x
PIP5K59B	765.905	-0.636801	0.13947	-4.56588	4.97403e-06	8.65432e-05
Jheh2	1090.23	-0.601178	0.13172	-4.56407	5.01707e-06	8.71466e-05
rdo	314.664	-1.66338	0.364581	-4.56243	5.05644e-06	8.76176e-05
Mlc-c	1043.2	0.997271	0.218592	4.56224	5.061e-06	8.76176e-05
ND-42	963.188	-0.643167	0.141	-4.56149	5.07927e-06	8.7788e-05
porin	3576.63	-0.669613	0.146822	-4.56071	5.09808e-06	8.79147e-05
sqd	925.376	0.735266	0.161225	4.56049	5.10347e-06	8.79147e-05
CG9170	426.618	-0.75866	0.166411	-4.55895	5.14099e-06	8.84148e-05	x
lncRNA:CR43909	86.7811	-1.26553	0.277621	-4.55847	5.15267e-06	8.84697e-05
ps	2623.79	0.691659	0.151794	4.55656	5.19987e-06	8.91333e-05
smt3	1249.77	0.573879	0.126128	4.54996	5.36563e-06	9.18237e-05
RpS17	3566.25	0.7933	0.174419	4.54825	5.4093e-06	9.24191e-05
Fer2LCH	13186	1.28351	0.282263	4.54721	5.43624e-06	9.27274e-05
lncRNA:CR32194	40.5089	1.91791	0.42209	4.54383	5.52411e-06	9.40723e-05
Trxr-1	1229.12	0.824001	0.181636	4.53654	5.71843e-06	9.72227e-05
Fatp1	1958.33	1.46822	0.323799	4.53436	5.77778e-06	9.80717e-05
Hydr2	1440.2	0.782812	0.172797	4.53023	5.89198e-06	9.98475e-05
Fas1	7932.6	-0.575358	0.127026	-4.52946	5.91333e-06	0.000100047
Dtg	80.5177	1.97597	0.436897	4.52274	6.1045e-06	0.000103114
HmgD	541.778	0.712849	0.157698	4.52034	6.17406e-06	0.00010412
Cyp4ac3	128.712	1.42965	0.316434	4.518	6.24251e-06	0.000105104
Sep4	763.985	-0.584772	0.129478	-4.51638	6.29052e-06	0.000105742
Lk6	6432.84	0.609174	0.134924	4.51494	6.33355e-06	0.000106293
l(3)80Fg	861.981	-0.570081	0.126283	-4.5143	6.35269e-06	0.000106443
vir-1	8952.95	0.535388	0.118796	4.5068	6.58127e-06	0.000110096
CrebB	219.434	0.981216	0.21787	4.50367	6.67894e-06	0.000111551
CG30423	573.189	0.56186	0.124859	4.49995	6.79684e-06	0.000113338
RpL28	5414.07	0.600817	0.133526	4.49961	6.80769e-06	0.000113338
Vps60	605.117	0.547034	0.121595	4.4988	6.83382e-06	0.000113592
nemy	1029.08	-0.776844	0.173316	-4.48224	7.38649e-06	0.000122583
eIF2beta	464.249	0.679093	0.151532	4.48153	7.41096e-06	0.000122793
CG34423	11.448	3.27051	0.730053	4.47982	7.47069e-06	0.000123587
trio	1449.92	-0.632555	0.14125	-4.47825	7.52558e-06	0.000124297
Fie	1857.85	-0.631414	0.141129	-4.47403	7.67599e-06	0.000126499
yin	333.146	0.984994	0.220178	4.47363	7.69025e-06	0.000126499
Mthfs	31.9577	1.95663	0.437396	4.47336	7.69995e-06	0.000126499
Cyp6a21	67.7312	2.4918	0.557056	4.47315	7.70743e-06	0.000126499
IA-2	10020.5	0.960695	0.214841	4.47165	7.76184e-06	0.000127192
CG18815	890.631	-0.652257	0.145894	-4.47077	7.79399e-06	0.000127518
LamC	178.405	1.0948	0.244958	4.46934	7.84605e-06	0.000128169
CG10077	5741.47	-0.596669	0.133538	-4.46817	7.88903e-06	0.000128669
CG40498	592.469	-0.814278	0.182268	-4.46749	7.9144e-06	0.000128775
na	207.987	-1.21976	0.27305	-4.46717	7.92611e-06	0.000128775
hpRNA:CR32207	11.0686	-3.0413	0.680837	-4.46699	7.93261e-06	0.000128775
GstE2	1553.64	-0.707348	0.158362	-4.46665	7.94524e-06	0.00012878
CG14636	39.4394	2.82975	0.633684	4.46556	7.9858e-06	0.000129236
CG1208	347.351	1.4944	0.335352	4.45621	8.34213e-06	0.000134793
Orct	1122.95	-0.817856	0.183594	-4.4547	8.40093e-06	0.000135533
CG1552	5808.35	-0.622618	0.139832	-4.45261	8.4833e-06	0.000136651
Ktl	993.438	-1.12473	0.252621	-4.45222	8.49868e-06	0.000136687
Tsp42Eg	94.0452	1.53047	0.343782	4.45185	8.51333e-06	0.000136712
lncRNA:CR42862	7692.69	-0.562162	0.126315	-4.45047	8.56817e-06	0.000137381
CG42674	724.369	0.914384	0.205481	4.44996	8.58854e-06	0.000137496
CG14907	40.5775	2.14324	0.481801	4.4484	8.65135e-06	0.000138289
Dnz1	303.85	0.931605	0.209446	4.44795	8.66923e-06	0.000138362
mamo	679.385	0.731015	0.164488	4.44419	8.82223e-06	0.000140589
gw	2341.97	-0.542191	0.122136	-4.43924	9.02764e-06	0.000143643
CG31710	155.596	0.960459	0.216384	4.43868	9.0514e-06	0.000143801
Tusp	257.211	-0.703533	0.158541	-4.43753	9.09956e-06	0.000144347
Zwilch	7.426	6.11276	1.37808	4.43569	9.17761e-06	0.000145363
hbn	136.738	1.14718	0.258904	4.43091	9.38365e-06	0.000148401
CG7985	187.727	-0.868058	0.195946	-4.43009	9.41952e-06	0.000148715
CG46448	524.732	-0.852175	0.192373	-4.4298	9.43201e-06	0.000148715
Vps28	353.407	0.677512	0.153065	4.4263	9.58626e-06	0.000150919
PyK	7120.15	-0.500556	0.113119	-4.42506	9.64146e-06	0.000151559
Cdk5alpha	722.034	-0.679518	0.15367	-4.42193	9.78222e-06	0.00015354
Timp	1518.95	0.519423	0.117514	4.42009	9.86593e-06	0.000154621
Msr-110	16939.7	-0.576102	0.130382	-4.41856	9.93592e-06	0.000155484
CG6465	464.553	-1.05978	0.239872	-4.41809	9.95762e-06	0.00015559
CG8910	202.613	-1.6092	0.364333	-4.41684	1.00155e-05	0.000156259
CG31785	130.594	-1.07455	0.24397	-4.40443	1.06063e-05	0.000165231
AANATL2	235.293	-1.0216	0.231985	-4.40375	1.06396e-05	0.000165502
CG8369	5778.9	-0.70512	0.160159	-4.40261	1.06954e-05	0.000166122
Saf-B	800.396	-0.800828	0.182022	-4.39962	1.08442e-05	0.000168183
GILT1	325.817	0.849018	0.193063	4.39761	1.09448e-05	0.0001694
Nlg2	488.405	-0.855266	0.194493	-4.39741	1.09552e-05	0.0001694
RpS30	4230.38	0.758338	0.172472	4.39687	1.09822e-05	0.000169565
BtbVII	584.719	-0.552347	0.125669	-4.39526	1.10641e-05	0.000170443
lectin-46Cb	103.998	-1.41122	0.321088	-4.39511	1.10717e-05	0.000170443
pes	632.638	1.14581	0.261367	4.38392	1.16562e-05	0.000179175
CG32264	932.116	0.884492	0.201912	4.38058	1.18366e-05	0.000181681
Iml1	2095.59	2.01397	0.459998	4.37821	1.19658e-05	0.000183394
fmt	504.439	0.629418	0.143812	4.37668	1.20501e-05	0.000184415
CG8245	403.942	-0.931373	0.21296	-4.37346	1.22292e-05	0.000186623
CG9328	908.743	-0.657908	0.150433	-4.37344	1.22306e-05	0.000186623
Swip-1	611.983	1.02256	0.233829	4.37312	1.22481e-05	0.000186623
FoxP	564.518	-0.653612	0.149522	-4.37133	1.23492e-05	0.00018771
CG2269	2780.66	-0.759225	0.173687	-4.37122	1.23555e-05	0.00018771
Prx2540-1	24.6306	2.3836	0.545638	4.36846	1.25124e-05	0.000189816
RpS14b	1583.16	0.759584	0.173987	4.36575	1.26687e-05	0.000191909
CG17019	509.92	-0.654424	0.150005	-4.36267	1.28484e-05	0.000194349
CG6044	1970.06	-0.603453	0.138407	-4.35999	1.30069e-05	0.00019646
eIF3j	578.701	0.477551	0.109627	4.35614	1.32377e-05	0.000199657
ras	1046.36	0.973097	0.223728	4.34946	1.36472e-05	0.00020526
Snp	290.95	0.86125	0.198014	4.34944	1.36485e-05	0.00020526
dpr10	156.247	-1.3326	0.307034	-4.34025	1.42322e-05	0.000213729
cmpy	295.339	-1.21723	0.280549	-4.33875	1.43293e-05	0.000214878
14-3-3epsilon	4096.81	0.54169	0.124914	4.3365	1.4477e-05	0.000216781	x
Tep4	1037.24	1.02458	0.236298	4.33595	1.45134e-05	0.000217014
kay	1170.89	0.69229	0.159677	4.33555	1.45394e-05	0.000217091
PHGPx	997.269	0.545781	0.125917	4.33446	1.46117e-05	0.000217859
Ac3	531.033	-0.833757	0.192375	-4.33401	1.46417e-05	0.000217994
Dad	226.637	0.951089	0.21959	4.3312	1.48298e-05	0.00022048
GlyT	198.191	-1.1637	0.268728	-4.33038	1.4885e-05	0.000220985
CG32641	109.018	0.86745	0.200374	4.32916	1.49679e-05	0.0002219
cer	117.262	1.17869	0.272479	4.32579	1.51986e-05	0.000224999
crb	177.788	1.90524	0.440885	4.32139	1.55051e-05	0.000229212
eEF5	2203.88	0.498021	0.115278	4.32017	1.55911e-05	0.000230156
CG17121	323.829	3.09665	0.717275	4.31725	1.57988e-05	0.000232893
Nep4	1272.4	-0.579438	0.134291	-4.31478	1.5976e-05	0.000235077
B52	1562.19	-0.518535	0.120183	-4.31456	1.59921e-05	0.000235077
cathD	7734.49	0.607121	0.140758	4.31322	1.60896e-05	0.000236178
Eps-15	872.185	-0.528426	0.122552	-4.31185	1.61893e-05	0.000237248
Cyp9h1	155.997	1.98131	0.459533	4.31157	1.62101e-05	0.000237248
CG17027	201.418	0.962783	0.223317	4.31129	1.62309e-05	0.000237248
ssp6	212.115	-0.731382	0.169903	-4.3047	1.67214e-05	0.000243758
CG14207	578.176	0.549794	0.12772	4.30468	1.6723e-05	0.000243758
CG7054	75.6154	1.4641	0.340307	4.30228	1.69047e-05	0.000245784
fray	532.432	-0.625247	0.145331	-4.30223	1.69091e-05	0.000245784
CG42365	70.0938	1.6324	0.379636	4.29991	1.70864e-05	0.000248014
CG32333	215.878	-1.2369	0.287844	-4.2971	1.73048e-05	0.000250835
CG34367	277.106	-1.27418	0.296683	-4.29476	1.74884e-05	0.000252849
lncRNA:CR45223	103.26	-1.92882	0.449116	-4.29471	1.74922e-05	0.000252849
CG6125	8.6564	-4.83422	1.12615	-4.29269	1.76519e-05	0.000254804
Jra	264.481	0.661805	0.154495	4.28366	1.83841e-05	0.000265006
so	120.314	1.56649	0.3659	4.28119	1.85896e-05	0.000267597
Nrg	1211.71	0.614789	0.143639	4.28009	1.86814e-05	0.000268548
stv	706.398	0.729173	0.170399	4.27921	1.87554e-05	0.000269193
Lrp4	785.53	-1.06924	0.249884	-4.27895	1.87779e-05	0.000269193
rudhira	778.708	0.588968	0.137665	4.27828	1.88345e-05	0.000269384
l(2)k09913	2421.87	-0.479031	0.111971	-4.27818	1.88429e-05	0.000269384
CG9646	854.293	-0.503101	0.117649	-4.27629	1.90037e-05	0.00027131
aay	1478.6	0.925724	0.216541	4.27505	1.91097e-05	0.00027245
Fife	541.231	-1.24911	0.292256	-4.27405	1.91958e-05	0.000273304
trus	154.125	-0.895074	0.209466	-4.27312	1.9276e-05	0.000274072
Akap200	1132.71	0.872012	0.204212	4.27013	1.95358e-05	0.000277387
aru	173.083	1.4263	0.334354	4.26585	1.99141e-05	0.000282234
CG11125	70.251	2.22093	0.520653	4.26566	1.99313e-05	0.000282234
Rack1	2706.22	0.670684	0.157261	4.26478	2.00095e-05	0.000282957
lncRNA:CR45706	19.4608	-3.51122	0.823396	-4.26431	2.00521e-05	0.000283015
Nplp3	41.2664	-3.47005	0.813776	-4.26413	2.00679e-05	0.000283015
CG13921	237.913	-0.859	0.201803	-4.25663	2.07528e-05	0.000292279
fng	702.082	-0.576881	0.135543	-4.25606	2.08059e-05	0.00029263
Cyp4s3	119.253	-1.4192	0.333757	-4.25219	2.1169e-05	0.000297335
CG13743	428.822	-0.504332	0.118814	-4.24473	2.18858e-05	0.000306991
RpS14a	3566.1	0.649353	0.153198	4.23866	2.24855e-05	0.000314978
Irp-1A	207.882	-0.950615	0.22437	-4.23681	2.26715e-05	0.000317158
nopo	14.534	3.39157	0.800937	4.23451	2.29052e-05	0.000319998
l(1)G0289	1824.69	0.560827	0.132507	4.23242	2.31191e-05	0.000322553
Prosalpha3	436.093	0.677391	0.160304	4.22566	2.38238e-05	0.000331742
CG13694	23.7326	-2.28358	0.540428	-4.2255	2.38414e-05	0.000331742
asRNA:CR45131	106.97	-1.24705	0.295308	-4.22288	2.41201e-05	0.000335173
CG5281	313.923	-0.956867	0.226628	-4.22219	2.41941e-05	0.000335754
Tsp74F	31.1348	2.38266	0.564418	4.22145	2.42733e-05	0.000336405
CG15309	159.836	1.28139	0.303616	4.22043	2.43834e-05	0.000337482
RpS15	6407.18	0.641232	0.152007	4.21843	2.46007e-05	0.000339675
CG6700	723.851	-0.619019	0.146744	-4.21837	2.46071e-05	0.000339675
RpL10	4476.18	0.519759	0.123236	4.21759	2.4693e-05	0.000340411
CG8180	174.805	1.964	0.465724	4.21708	2.47482e-05	0.000340463
CG12502	379.168	-1.3759	0.326277	-4.21696	2.47621e-05	0.000340463
CG11319	377.621	-0.73091	0.173369	-4.21593	2.48751e-05	0.000341565
shi	2728.12	-0.572682	0.135933	-4.21297	2.52039e-05	0.000345625
CG17378	235.355	-1.3467	0.319702	-4.21237	2.52707e-05	0.000346086
Traf4	71.3242	1.2638	0.300141	4.2107	2.54586e-05	0.000348202
CG5704	31.467	2.12169	0.50411	4.20879	2.56743e-05	0.000350691
awd	1721.63	0.77767	0.18508	4.2018	2.64803e-05	0.000361228
CG14757	422.008	-0.730534	0.174119	-4.19559	2.72161e-05	0.000370779
mmd	500.92	0.767408	0.182999	4.19351	2.74676e-05	0.000373718
PIP82	177.504	1.27226	0.303671	4.18961	2.7943e-05	0.000379689
CG42540	2086.12	-1.09779	0.26222	-4.18653	2.8325e-05	0.000384379
CG10638	162.948	0.925454	0.221169	4.18438	2.85946e-05	0.000387533
CG7737	353.03	-0.848825	0.203029	-4.18081	2.90471e-05	0.000393155
CG5028	1018.56	-0.710828	0.170037	-4.18044	2.90945e-05	0.000393285
prd1	659.732	-0.930925	0.222951	-4.17546	2.97381e-05	0.000401465
CG10340	255.285	-0.623304	0.149385	-4.17248	3.01299e-05	0.000406228
CG11753	209.37	0.707711	0.169626	4.17219	3.01689e-05	0.000406228
Hip1	147.061	1.01294	0.242897	4.17024	3.04276e-05	0.000409183
CG46385	923.212	0.657984	0.157797	4.16982	3.04839e-05	0.000409411
dally	1881.51	-0.67501	0.161911	-4.16903	3.05897e-05	0.000410304
CG13887	851.704	0.612168	0.146918	4.16673	3.08995e-05	0.000413926
SP1173	193.792	1.41939	0.340746	4.16554	3.10614e-05	0.000415323
lncRNA:CR44043	33.4754	1.99238	0.478319	4.16538	3.10835e-05	0.000415323
GstE6	764.857	0.579078	0.139117	4.16253	3.14743e-05	0.000420007
CG32091	238.345	1.17331	0.281934	4.16165	3.15951e-05	0.00042108
Dh44-R1	109.661	-1.48548	0.357026	-4.1607	3.17271e-05	0.000422299
CG13795	104.758	1.78473	0.429234	4.15794	3.2113e-05	0.000426826
y	85.489	1.6336	0.39291	4.15768	3.21492e-05	0.000426826
RpS13	4719.28	0.574177	0.138334	4.15066	3.31521e-05	0.000439582
Rm62	4230.63	-0.437171	0.105341	-4.15007	3.32372e-05	0.00044015
out	64.1097	1.365	0.329016	4.14873	3.34322e-05	0.00044217
RpL31	3894.45	0.742112	0.178895	4.14831	3.34936e-05	0.000442421
CG9368	465.256	-0.742373	0.179016	-4.14696	3.36913e-05	0.000444099
CG43103	34.3932	2.2647	0.546123	4.14687	3.37058e-05	0.000444099
RnrL	15.6584	4.35131	1.0527	4.13346	3.57338e-05	0.000470224
Moca-cyp	797.881	-0.674371	0.163198	-4.13221	3.59287e-05	0.000472193
RpL38	4010.68	0.632503	0.153117	4.13085	3.61427e-05	0.000474407
p130CAS	329.023	-0.65082	0.157568	-4.1304	3.62128e-05	0.000474729
cl	469.285	0.904703	0.219556	4.12061	3.77873e-05	0.000494382
CG5455	1194.43	-0.593814	0.144113	-4.12049	3.78068e-05	0.000494382
NimC2	204.358	1.53142	0.371744	4.11956	3.79596e-05	0.000495759
CG5895	2571.29	-0.725033	0.176051	-4.11831	3.81655e-05	0.000497824
CG4461	6.93547	5.16586	1.25544	4.11479	3.87527e-05	0.000504851
Prosalpha2	313.086	0.563912	0.137112	4.11278	3.90926e-05	0.000508643
CG10103	471.195	0.544472	0.132413	4.11191	3.92392e-05	0.000509914
nrv3	3015.87	1.01026	0.245723	4.11139	3.93281e-05	0.000510433
CG10863	2596.83	0.815688	0.198719	4.10473	4.04792e-05	0.000524719
CG43222	73.9413	-1.29261	0.314993	-4.10362	4.0673e-05	0.000526577
RpL23	4754.46	0.699866	0.170778	4.0981	4.16547e-05	0.000538617
CG31200	139.666	1.03536	0.252686	4.09741	4.17805e-05	0.000539574
GABA-B-R2	432.617	-0.923287	0.225656	-4.09157	4.28459e-05	0.000552038
Fkbp14	335.147	0.716302	0.175069	4.09154	4.28516e-05	0.000552038
para	494.173	0.661184	0.161695	4.08907	4.33103e-05	0.00055726
ND-51	1497.68	-0.462501	0.113138	-4.08795	4.3521e-05	0.000558703
CG31248	505.012	-0.611283	0.149535	-4.0879	4.35298e-05	0.000558703
Oamb	165.72	-0.996324	0.243787	-4.08686	4.37257e-05	0.000560527
CG11400	95.7938	1.50503	0.368518	4.08401	4.42661e-05	0.000566758
CG14880	70.4741	1.61133	0.394651	4.08294	4.44694e-05	0.000568663
CG7675	642.34	3.28195	0.804053	4.08176	4.46967e-05	0.000570869
eIF6	90.7634	1.10097	0.269805	4.08063	4.49141e-05	0.000572943
CG31935	135.075	-0.835359	0.204788	-4.07915	4.52012e-05	0.000575901
tinc	253.577	-1.12695	0.2764	-4.07723	4.55745e-05	0.000579948
Ntf-2	550.274	0.570291	0.139922	4.07578	4.58603e-05	0.000582873
CG11191	598.829	-0.683571	0.168153	-4.06516	4.79985e-05	0.000609307
Ntan1	435.847	0.739139	0.182027	4.06059	4.89482e-05	0.000619873
CG43867	484.171	-0.503268	0.12394	-4.06059	4.89499e-05	0.000619873
CG7987	353.197	-0.664469	0.163663	-4.05998	4.90774e-05	0.000620734
CG9686	9787.27	0.757295	0.186561	4.05923	4.92358e-05	0.000621982
CG17032	279.659	1.74079	0.42907	4.05713	4.96788e-05	0.000626819
snRNA:U6:96Ab	16.2702	2.19395	0.540986	4.05547	5.00335e-05	0.000630531
Nf1	746.902	-0.545113	0.134457	-4.0542	5.0307e-05	0.000633212
Tsp39D	213.834	-0.979916	0.241856	-4.05164	5.08594e-05	0.000639392
CG4025	231.711	0.631237	0.15581	4.05133	5.09279e-05	0.000639483
CG17549	1578.77	3.21469	0.793684	4.05034	5.11425e-05	0.000641404
Nca	771.637	-0.56642	0.139931	-4.04785	5.16898e-05	0.000647489
Fcp1	212.644	-1.06672	0.263743	-4.04456	5.24219e-05	0.000655872
dom	641.985	-0.532431	0.131833	-4.03868	5.3753e-05	0.000671719
RpL8	4315.68	0.532277	0.13182	4.0379	5.39325e-05	0.000673156
GstD9	1101.77	-0.584358	0.14475	-4.037	5.41383e-05	0.000674915
Cyp4e2	66.4369	1.53782	0.38147	4.03132	5.54653e-05	0.000690633
PIP4K	750.6	-0.563974	0.139998	-4.02844	5.61481e-05	0.0006983
CG13658	35.506	2.05237	0.509688	4.02672	5.65603e-05	0.000702588
lncRNA:cherub	7.61788	-4.22412	1.04916	-4.0262	5.66855e-05	0.000703305
CG12012	525.59	0.735781	0.182763	4.02587	5.67657e-05	0.000703463
CG17321	285.141	-0.934784	0.232417	-4.02202	5.77016e-05	0.000714212
Glos	46.2833	-1.63098	0.405637	-4.02078	5.80062e-05	0.00071713
tay	718.761	-0.463096	0.115257	-4.01795	5.87069e-05	0.000724933
Nep3	506.265	-0.54838	0.13652	-4.01684	5.89834e-05	0.000726674
Cyp6d5	367.986	1.07538	0.267719	4.01683	5.89873e-05	0.000726674
CG15611	554.678	-0.594888	0.148122	-4.0162	5.91445e-05	0.00072775
lncRNA:CR44138	15.2533	3.80038	0.947892	4.00929	6.09005e-05	0.000748473
Fum1	566.418	-0.709775	0.177127	-4.00714	6.14582e-05	0.000754438
Schip1	192.581	-0.863556	0.215557	-4.00617	6.17121e-05	0.000756663
CG15117	56.4896	1.92472	0.480875	4.00254	6.2665e-05	0.000767444
CG8230	410.256	0.611706	0.152985	3.99847	6.37528e-05	0.00077985
Mhc	21.323	3.06959	0.767966	3.99704	6.41403e-05	0.00078367
CG7646	891.387	-0.679068	0.169995	-3.99464	6.47926e-05	0.000790712
Pc	207.49	-0.894123	0.224121	-3.98947	6.62223e-05	0.000807215
larp	776.067	0.715482	0.179429	3.98755	6.67601e-05	0.00081282
CG12896	12.862	2.38599	0.598566	3.98618	6.71466e-05	0.000816572
T3dh	35.1919	1.8753	0.47057	3.98517	6.74309e-05	0.000819074
CG10311	779.015	0.904974	0.227188	3.98337	6.79443e-05	0.000824349
ine	1193.05	-0.63003	0.158408	-3.97725	6.97158e-05	0.000844858
Cngl	724.034	0.803944	0.202201	3.97596	7.00964e-05	0.000848483
CG12913	120.577	-1.34401	0.338093	-3.97526	7.03025e-05	0.000849992
Cyt-c1	1545.46	-0.545247	0.137211	-3.9738	7.07352e-05	0.000854232
CG9628	497.159	2.49735	0.628516	3.97341	7.08509e-05	0.000854639
Pvr	671.311	0.815639	0.205313	3.97265	7.10761e-05	0.000856365
CG1722	63.1539	-1.05279	0.265307	-3.96818	7.24223e-05	0.000871576
Ccn	143.866	-1.20768	0.304775	-3.96252	7.41615e-05	0.000891478
Spn28Dc	104.628	0.97735	0.246671	3.96216	7.42738e-05	0.0008918
CG5273	8200.94	-0.493736	0.124646	-3.9611	7.46058e-05	0.000894754
alpha-Est7	788.291	1.89949	0.479888	3.9582	7.55175e-05	0.000904648
CG2310	139.673	1.02725	0.259824	3.95362	7.69763e-05	0.000921064
CG14545	10.8965	3.93278	0.995303	3.95134	7.77153e-05	0.00092884
CG31028	4.76093	-5.8821	1.49009	-3.94748	7.89797e-05	0.000942871
CG6435	33.703	2.43732	0.617624	3.94628	7.93745e-05	0.0009465
Rh6	468.477	2.57839	0.653743	3.94404	8.01217e-05	0.000954318
Spn77Ba	437.335	1.0601	0.268829	3.94338	8.03397e-05	0.000955823
CG18081	358.619	0.505828	0.128437	3.93833	8.205e-05	0.000975058
CG15082	97.1029	2.2008	0.558895	3.93778	8.22388e-05	0.000976188
Rsf1	960.796	-0.583131	0.148116	-3.93699	8.25099e-05	0.000978291
lncRNA:CR45517	35.3301	1.53362	0.389663	3.93576	8.29323e-05	0.000982182
CG13707	691.946	-0.707546	0.179816	-3.93484	8.32513e-05	0.000984842
CG10654	365.757	-0.691449	0.175756	-3.93415	8.34931e-05	0.000985869
CR42875	15.2968	-2.85914	0.726767	-3.93405	8.35274e-05	0.000985869
CG5399	24.3195	2.51522	0.63966	3.93213	8.41976e-05	0.000992656
CCT2	383.182	0.789407	0.200841	3.9305	8.47705e-05	0.000998281
betaTub56D	2233	-0.489096	0.124446	-3.93019	8.48785e-05	0.000998424
REPTOR	571.975	0.576954	0.14687	3.92834	8.5534e-05	0.001005
euc	1330.21	-0.688104	0.175216	-3.92716	8.59537e-05	0.00100879
Tsf2	253.159	1.01376	0.258221	3.92596	8.63847e-05	0.00101271
lncRNA:CR30055	347.77	-0.642592	0.163794	-3.92318	8.73869e-05	0.00102331
nej	346.135	0.698772	0.178171	3.92192	8.78474e-05	0.00102755
CG17816	791.129	0.858171	0.218845	3.92137	8.80459e-05	0.00102872
Arpc1	1064.89	0.537376	0.13713	3.91874	8.90126e-05	0.00103885
Ank2	2021.37	-0.469606	0.119919	-3.91604	9.00164e-05	0.00104939
CG8641	156.254	-1.5833	0.404524	-3.91398	9.07884e-05	0.00105632
CG5674	261.456	-0.824311	0.210616	-3.91382	9.0849e-05	0.00105632
UQCR-C1	2249.29	-0.519682	0.132787	-3.91364	9.09156e-05	0.00105632
Mdh2	3060.8	-0.471104	0.120424	-3.91206	9.15136e-05	0.00106209
ZC3H3	125.362	-0.909454	0.232628	-3.90948	9.24941e-05	0.00107227
cona	5.19542	5.59707	1.43252	3.90714	9.33941e-05	0.0010815
CG30159	253.706	0.768397	0.19669	3.90664	9.35901e-05	0.00108238
CG7565	210.126	-0.942697	0.241321	-3.90641	9.36772e-05	0.00108238
Sf3b6	400.974	0.61961	0.158658	3.90533	9.40976e-05	0.00108603
Galphaq	327.608	0.834563	0.213732	3.90472	9.43327e-05	0.00108754
CG5037	350.895	-0.660368	0.169208	-3.9027	9.51273e-05	0.00109549
lama	719.742	0.715313	0.183304	3.90233	9.52727e-05	0.00109595
CG44422	215.479	1.0783	0.276385	3.90145	9.56181e-05	0.00109871
Ugt35C1	89.5546	-1.13631	0.291312	-3.90065	9.59345e-05	0.00110113
Dys	772.782	0.643407	0.165024	3.89888	9.66396e-05	0.00110801
Ptpmeg2	806.099	0.458995	0.117811	3.89605	9.7775e-05	0.00111979
CG32579	77.6198	1.1159	0.286458	3.89552	9.79878e-05	0.001121
CG5290	39.9412	3.02298	0.776549	3.89283	9.908e-05	0.00113225
bmm	295.052	0.825561	0.212166	3.8911	9.97894e-05	0.00113799
p38a	127.466	0.94488	0.242833	3.89108	9.98006e-05	0.00113799
Syn2	449.106	-1.0934	0.28109	-3.88988	0.000100295	0.00114237
Ady43A	245.183	-0.716746	0.184332	-3.88834	0.000100933	0.00114839
Cad99C	395.82	3.35694	0.863583	3.88722	0.000101397	0.00115241
Obp19d	419.67	2.28949	0.58902	3.88695	0.000101511	0.00115245
CG15209	5204.05	-0.597254	0.15382	-3.88282	0.000103251	0.00117093
mRpS5	1153.29	-0.597332	0.15399	-3.87903	0.000104875	0.00118805
crc	1669.27	0.543258	0.140067	3.87855	0.00010508	0.00118908
RNaseX25	660.901	0.552471	0.142464	3.87798	0.000105329	0.00119061
CG17896	2514.24	-0.511973	0.132079	-3.87627	0.000106069	0.00119768
dpy	347.359	3.2418	0.836417	3.87582	0.000106267	0.00119861
CG17904	273.76	0.93985	0.242574	3.87449	0.00010685	0.00120388
cert	500.713	0.691068	0.178461	3.87237	0.000107783	0.00121308
CG2003	45.8884	1.47299	0.380837	3.86778	0.000109833	0.00123482
ap	137.052	-0.869995	0.225267	-3.86207	0.00011243	0.00125981
obst-A	5.04831	-6.05418	1.56765	-3.86195	0.000112487	0.00125981
Zip48C	166.832	1.09233	0.282847	3.8619	0.000112508	0.00125981
Sdc	1124.16	0.767053	0.198624	3.86183	0.000112539	0.00125981
wgn	446.324	-0.490797	0.127105	-3.86134	0.000112767	0.00126101
CG3548	147.156	-0.746153	0.19327	-3.86068	0.000113073	0.00126172
obst-J	17.4438	3.12858	0.81037	3.86068	0.000113073	0.00126172
AspRS	68.2226	0.948041	0.245748	3.85778	0.00011442	0.00127538
CG14687	1179.39	0.779887	0.202389	3.8534	0.000116489	0.00129706
Ets21C	19.8129	2.91392	0.756495	3.85187	0.000117217	0.00130377
CG16790	28.0038	-1.33962	0.348267	-3.84653	0.000119802	0.0013311
CG8306	191.484	1.18724	0.308717	3.84573	0.000120195	0.00133404
CG5783	33.6221	1.67962	0.43687	3.84468	0.000120711	0.00133835
RpL36	5192.44	0.691961	0.180004	3.84414	0.000120978	0.00133988
RpL24	5092.05	0.513915	0.133758	3.84213	0.00012197	0.00134944
mEFTs	269.347	-0.599662	0.156144	-3.84043	0.000122817	0.00135737
PGRP-LB	212.978	2.94917	0.768952	3.83531	0.000125408	0.00138453
Mgat2	1175.64	-0.555105	0.144789	-3.83389	0.000126133	0.00139036
Pura	260.511	1.0612	0.276804	3.83375	0.000126202	0.00139036
RpL34a	748.468	0.473859	0.12362	3.8332	0.000126487	0.00139127
CG5938	427.109	-0.567394	0.148026	-3.83307	0.000126552	0.00139127
CG33673	8.05674	-5.19576	1.35562	-3.83274	0.000126723	0.00139168
dpr12	685.437	-0.696926	0.181941	-3.83052	0.000127875	0.00140286
CG32026	70.26	-1.26946	0.331675	-3.82742	0.000129493	0.00141911
sli	838.752	-0.652506	0.170634	-3.82401	0.000131297	0.00143737
Gdh	1447.13	-0.612108	0.160082	-3.82372	0.000131453	0.00143757
CG16743	2267.47	0.565091	0.147964	3.81911	0.000133935	0.00146318
ATPCL	1005.06	-0.501939	0.131451	-3.81844	0.000134297	0.00146559
CG32767	327.428	0.763453	0.199952	3.81818	0.00013444	0.00146562
Sms	364.348	-0.724736	0.189845	-3.81751	0.000134804	0.00146806
CG8206	473.608	0.609553	0.159814	3.81413	0.000136662	0.00148673
CG17486	395.208	-0.654693	0.171667	-3.81375	0.000136877	0.00148752
Pvf1	26.1313	2.57683	0.676705	3.8079	0.000140152	0.00152152
GstE9	101.453	1.84075	0.483534	3.80688	0.000140733	0.00152624
Frl	496.379	0.813333	0.213753	3.80501	0.000141796	0.00153493
Nph	208.361	0.728763	0.19153	3.80496	0.000141829	0.00153493
frj	786.878	-0.47555	0.125006	-3.80421	0.000142259	0.00153799
P32	249.983	-0.916934	0.241106	-3.80303	0.000142938	0.00154373
Sin3A	1111.6	-0.441689	0.116157	-3.80252	0.000143231	0.00154529
CG18135	865.319	-0.410402	0.108045	-3.79845	0.000145606	0.00156929
snoRNA:Psi18S-1377c	8.70414	2.85367	0.751414	3.79773	0.000146025	0.00157196
CG3078	378.215	-0.717734	0.189001	-3.79751	0.000146155	0.00157196
Spn47C	149.825	2.89156	0.761995	3.79473	0.000147805	0.00158807
scramb2	413.37	0.701564	0.184936	3.79356	0.000148505	0.00159394
CG8142	23.7707	1.68611	0.444641	3.79207	0.000149399	0.00160189
DNaseII	609.894	-0.807583	0.213015	-3.7912	0.000149922	0.00160584
CNMaR	118.978	-1.75962	0.4646	-3.78739	0.000152236	0.00162895
Ddc	1023.56	-0.786503	0.207781	-3.78524	0.000153558	0.00164142
CG6356	655.803	-0.849618	0.224553	-3.78359	0.000154583	0.00165068
eEF1alpha1	19833.6	0.513334	0.135721	3.78228	0.000155395	0.00165766
CG12512	407.107	-0.698977	0.185116	-3.77588	0.000159445	0.00169912
Prosbeta4	286.277	0.655398	0.173705	3.77305	0.000161261	0.00171671
lncRNA:CR44965	26.3897	1.74001	0.461651	3.76911	0.000163832	0.00174231
Wdfy2	613.309	0.580068	0.153955	3.76778	0.000164708	0.00174983
bru1	361.686	1.12461	0.298625	3.76598	0.000165899	0.00175763
jdp	5288.45	-0.490892	0.130349	-3.76597	0.000165904	0.00175763
GLS	102.274	-1.25593	0.333499	-3.7659	0.000165948	0.00175763
lncRNA:CR45914	9.94983	2.8643	0.760702	3.76533	0.000166328	0.00175987
veli	336.582	-0.58224	0.154828	-3.76056	0.000169536	0.001792
CG10341	60.1414	1.29818	0.345241	3.76022	0.000169762	0.00179257
jar	1701.18	-0.474474	0.126256	-3.75804	0.00017125	0.00180644
St3	234.248	-0.793806	0.211427	-3.75451	0.000173678	0.00182987
nAChRalpha4	233.309	-0.835245	0.222476	-3.75431	0.000173821	0.00182987
Cyp28d2	31.7304	-1.79534	0.478358	-3.75314	0.000174635	0.00183657
nec	1080.98	0.751957	0.2004	3.75227	0.000175237	0.00184105
CG16700	311.157	1.16247	0.309875	3.75141	0.000175845	0.00184558
Hmt4-20	501.31	-0.609811	0.162589	-3.75063	0.000176394	0.00184947
CG8861	744.106	-0.803388	0.214374	-3.74759	0.00017854	0.00187009
ttk	413.794	0.691643	0.184713	3.74442	0.00018081	0.00189197
CG15772	110.161	-1.17551	0.314054	-3.74301	0.00018183	0.00190073
CG32640	111.665	0.889923	0.237878	3.74109	0.000183226	0.00191341
CG10508	799.372	-0.547794	0.14648	-3.73972	0.000184226	0.00192193
CG31937	201.569	0.792759	0.212065	3.73827	0.000185289	0.00193108
gprs	337.521	-0.668142	0.178785	-3.73714	0.000186128	0.00193789
CG3803	118.761	-0.986639	0.264064	-3.73636	0.000186701	0.00194191
CG7523	245.329	0.79204	0.212133	3.73369	0.000188695	0.0019607
CG14830	31.325	2.46694	0.661106	3.73154	0.000190314	0.00197555
Dll	429.218	-0.616768	0.165381	-3.72937	0.000191956	0.00198913
fne	420.091	0.810406	0.217307	3.72931	0.000192003	0.00198913
Naa80	355.89	-0.616544	0.165472	-3.72597	0.000194568	0.0020137
ATPsyndelta	912.534	-0.510669	0.137089	-3.7251	0.000195238	0.00201862
Parp16	9.08535	-2.70706	0.726847	-3.72438	0.000195795	0.00202237
MagR	358.194	-0.567045	0.152491	-3.71854	0.000200377	0.00206765
RpS12	3778.69	0.466726	0.125559	3.7172	0.000201444	0.00207661
Neurl4	149.115	-0.938099	0.252464	-3.71577	0.000202585	0.00208631
CG18343	125.813	0.891833	0.240103	3.71437	0.000203709	0.00209581
CG6723	1932.62	-0.709026	0.190918	-3.71378	0.000204187	0.00209866
lncRNA:CR45820	26.9276	-1.853	0.499575	-3.70916	0.00020795	0.00213522
Jheh1	642.879	-0.647529	0.174775	-3.70494	0.000211441	0.0021675
CG31751	938.578	-0.513089	0.138491	-3.70486	0.000211509	0.0021675
robo3	315.211	-0.566197	0.15286	-3.70403	0.000212204	0.00217249
Syngr	365.122	-0.699434	0.188918	-3.70231	0.000213648	0.00218512
mAcon1	2706.27	-0.548227	0.148115	-3.70137	0.000214439	0.00219106
Spat	12.0522	4.65684	1.25968	3.69685	0.000218287	0.0022282
CG10866	105.456	-1.07642	0.291238	-3.69602	0.000219007	0.00223335
CanA-14F	367.917	0.6583	0.178156	3.69509	0.000219811	0.00223771
Trx-2	1535.73	0.499889	0.135287	3.69503	0.000219863	0.00223771
Sox14	141.735	0.997092	0.269898	3.69433	0.00022047	0.0022417
KFase	359.757	2.37238	0.642297	3.69359	0.000221107	0.00224423
ninaE	14527.5	1.54343	0.417872	3.69354	0.00022115	0.00224423
MED7	148.673	0.777919	0.210727	3.6916	0.000222847	0.00225926
CG13332	25.7949	1.88058	0.50978	3.68901	0.000225125	0.00228013
glec	784.424	0.614745	0.166738	3.6869	0.000227004	0.00229693
Bacc	4603.62	0.625307	0.169619	3.68654	0.000227322	0.00229791
santa-maria	1349.11	0.829522	0.225137	3.68451	0.000229139	0.00231346
Bili	255.741	-0.78867	0.21406	-3.68433	0.000229303	0.00231346
melt	17.0138	3.93772	1.06901	3.68351	0.000230046	0.0023187
Vha16-1	1390.97	0.52043	0.141333	3.68231	0.000231133	0.00232685
Pdxk	588.887	1.07157	0.291019	3.68212	0.0002313	0.00232685
Scp2	4370.55	-0.867836	0.235817	-3.68013	0.000233118	0.00234287
CG31224	489.202	-0.660103	0.179608	-3.67524	0.000237624	0.00238585
CG10514	818.563	-0.750065	0.204161	-3.67388	0.000238891	0.00239626
sno	145.35	-0.968618	0.263763	-3.6723	0.000240378	0.00240687
CG9717	259.915	2.64344	0.719838	3.67227	0.000240409	0.00240687
sqa	5.73077	-5.70346	1.55429	-3.66949	0.000243035	0.00243081
CG4390	303.016	0.958294	0.261183	3.66905	0.000243455	0.00243268
Archease	75.724	0.958481	0.261266	3.6686	0.00024388	0.0024346
tkv	588.489	-0.600216	0.163651	-3.66767	0.000244773	0.00244117
miple1	2864.49	-0.76462	0.208528	-3.66675	0.000245656	0.00244764
Hsp70Bc	144.983	1.40398	0.383109	3.66469	0.000247636	0.00246501
bcn92	280.147	0.906721	0.247475	3.66389	0.000248412	0.00247037
Tsp29Fb	136.33	3.51778	0.960258	3.66337	0.000248917	0.00247303
Cyt-b5	1016.57	0.417812	0.114144	3.66038	0.000251841	0.0024997
CG2121	607.56	2.9894	0.8168	3.65988	0.000252328	0.00250216
Taldo	985.276	0.710493	0.194176	3.65902	0.000253185	0.00250827
baf	296.338	0.82272	0.224877	3.65854	0.000253655	0.00251054
rush	446.546	0.558755	0.152861	3.65531	0.000256875	0.00253999
bsk	976.071	-0.566823	0.155091	-3.65478	0.000257402	0.00254279
CG8673	16.3152	-2.67429	0.73203	-3.65325	0.000258939	0.00255555
wry	916.089	-0.65017	0.178012	-3.6524	0.000259804	0.00256166
CG3165	82.2404	1.07616	0.294735	3.65128	0.000260936	0.0025704
Pabp2	291.771	0.857912	0.235223	3.64723	0.00026508	0.00260874
Lrrk	274.418	-0.656689	0.180096	-3.64633	0.000266016	0.00261549
CG17278	229.855	0.899784	0.246811	3.64564	0.000266728	0.0026158
Hmgs	321.427	0.604109	0.16571	3.64557	0.000266799	0.0026158
obst-E	18.8635	3.70506	1.01632	3.64557	0.000266801	0.0026158
CG10561	187.84	-0.746903	0.205083	-3.64195	0.000270579	0.00265035
CG15478	37.2988	-1.75225	0.481243	-3.64109	0.000271491	0.00265679
mv	599.251	0.964532	0.265006	3.63966	0.000272998	0.00266903
Poc1	62.0964	1.32127	0.363441	3.63545	0.000277499	0.00271049
CG9919	476.5	-0.69578	0.191415	-3.63493	0.000278052	0.00271335
CG31036	23.9453	2.4521	0.674863	3.63347	0.000279632	0.00272622
lncRNA:CR45388	3.98978	-5.55675	1.53244	-3.62609	0.000287744	0.00280268
CG11899	230.888	0.682621	0.188303	3.62512	0.000288828	0.00281061
CG8925	15.8071	3.86337	1.06621	3.62345	0.000290701	0.0028262
GstE8	44.7607	1.20482	0.332547	3.62301	0.000291193	0.00282657
CG10631	389.552	-0.638553	0.176253	-3.62293	0.000291282	0.00282657
Tbce	257.108	-0.686659	0.189561	-3.62236	0.000291927	0.0028302
Mal-A5	2349.15	-0.55401	0.153025	-3.6204	0.000294151	0.00284823
cpa	307.633	0.556688	0.153773	3.62019	0.000294384	0.00284823
CG11155	1276.26	-0.487826	0.134759	-3.62	0.000294607	0.00284823
ds	32.6775	1.85548	0.513048	3.61658	0.00029852	0.00288339
Gss1	539.692	0.78801	0.21791	3.61622	0.000298937	0.00288474
CG31191	121.235	-0.994537	0.275051	-3.61583	0.000299384	0.00288638
SelG	842.922	0.559624	0.15479	3.61538	0.000299908	0.00288862
Pak3	590.899	0.672245	0.185952	3.61515	0.000300171	0.00288862
CG8818	656.075	-0.51892	0.143561	-3.61463	0.000300777	0.00289179
Frq1	267.12	1.06838	0.295676	3.61336	0.000302251	0.00290328
mt:ND5	24130.5	-0.721145	0.19971	-3.61097	0.000305059	0.00292756
CG3168	5170.5	0.700895	0.194116	3.61071	0.000305362	0.00292777
CG32432	550.533	-0.611948	0.169508	-3.61013	0.000306041	0.00293158
SH3PX1	293.901	0.741821	0.205574	3.60854	0.000307921	0.00294688
CG15019	225.004	0.681547	0.189146	3.60329	0.000314214	0.00300435
CtsB1	6515.58	0.828608	0.230104	3.60102	0.000316974	0.00302795
Rnf146	231.274	-0.881825	0.244931	-3.60031	0.000317842	0.00303289
CG3823	215.993	2.28068	0.633525	3.59998	0.000318241	0.00303289
Adi1	347.045	0.50107	0.139191	3.59988	0.000318363	0.00303289
CG5021	351.76	0.54849	0.152375	3.5996	0.000318702	0.00303335
Rab10	155.665	1.03266	0.286988	3.59826	0.000320352	0.00304627
PPP4R2r	367.803	-0.653074	0.181528	-3.59765	0.000321103	0.00305062
CG9220	421.46	-1.06788	0.297051	-3.59492	0.000324486	0.00307996
Rph	389.927	-0.639453	0.17797	-3.59303	0.000326857	0.00309964
CG7381	86.349	-1.66165	0.462562	-3.59228	0.000327798	0.00310573
DIP-zeta	72.1432	-1.33083	0.370827	-3.58882	0.000332175	0.00314435
tipE	140.243	-0.912907	0.254398	-3.58849	0.000332593	0.00314544
TpnC4	9.21713	3.32213	0.925834	3.58826	0.000332894	0.00314544
Ranbp16	365.767	-0.904975	0.25257	-3.58307	0.000339584	0.00320575
CG1146	511.574	0.589735	0.164605	3.58274	0.000340011	0.00320657
beat-IV	633.663	-0.816498	0.227911	-3.58253	0.000340287	0.00320657
CG31211	322.625	-0.575721	0.160766	-3.58112	0.000342122	0.00322036
CG3678	234.809	-0.475535	0.132796	-3.58093	0.000342368	0.00322036
Pfdn2	295.783	0.595115	0.166235	3.57996	0.000343649	0.00322829
CG43638	8.23269	-2.43057	0.678964	-3.57982	0.000343831	0.00322829
Cyp4p1	308.064	3.22206	0.900154	3.57945	0.000344312	0.00322991
Ugt50B3	23.0858	1.8725	0.523226	3.57875	0.000345238	0.00323568
CHES-1-like	206.19	0.99909	0.279467	3.57498	0.000350259	0.00327978
vn	129.653	1.80284	0.504332	3.57471	0.000350614	0.00328016
dpr17	156.078	-1.07933	0.302019	-3.5737	0.000351967	0.00328986
RpS25	9394.9	0.542685	0.151886	3.57298	0.000352944	0.00329604
srl	60.3894	1.0553	0.295551	3.57061	0.000356151	0.00332302
Slik	770.379	-0.519975	0.145745	-3.5677	0.000360134	0.00335717
Prosalpha6	208.985	0.747575	0.209562	3.56733	0.000360642	0.0033589
fon	22.5059	2.68555	0.753366	3.56474	0.000364218	0.00338918
Cyp4e3	14.8849	3.51629	0.986549	3.56423	0.000364929	0.00338978
CG34227	3.85185	5.09916	1.43065	3.56422	0.000364933	0.00338978
CG30197	2416.53	0.58951	0.165541	3.56111	0.00036929	0.0034272
ninaB	1773.52	-0.505021	0.14188	-3.55949	0.000371582	0.0034454
GramD1B	476.216	-0.563846	0.158426	-3.55904	0.000372213	0.00344818
VGlut	1797.48	-0.485675	0.136483	-3.5585	0.000372984	0.00345225
CG5196	333.95	0.666825	0.187886	3.54909	0.000386559	0.00357472
CG13606	51.2474	2.52394	0.711299	3.54836	0.000387644	0.00358158
CCHa2-R	31.0645	-1.62717	0.458653	-3.54772	0.000388587	0.00358711
Rh3	103.193	1.69746	0.478642	3.54642	0.000390509	0.00360003
Pur-alpha	1222.23	-0.709488	0.200064	-3.5463	0.000390677	0.00360003
Gss2	582.317	0.78079	0.220224	3.54543	0.000391975	0.00360881
CG11127	171.868	-0.788128	0.222404	-3.54368	0.000394583	0.00362961
Larp4B	543.042	0.592753	0.167297	3.54312	0.000395428	0.00363417
CG13631	3356.21	-0.505431	0.142668	-3.5427	0.000396049	0.00363667
5-HT7	192.497	-0.997393	0.281651	-3.54124	0.000398246	0.00365362
kdn	194.627	-0.649823	0.183519	-3.5409	0.000398764	0.00365437
mt:ND4	4193.95	-0.635952	0.179611	-3.54073	0.000399029	0.00365437
vari	365.748	0.743832	0.210144	3.53962	0.000400697	0.00366109
Ent3	382.166	-0.581102	0.164173	-3.53957	0.000400775	0.00366109
CG9776	429.93	-0.501218	0.141605	-3.53955	0.000400816	0.00366109
gbb	484.214	0.721057	0.20381	3.53788	0.00040335	0.00368101
fok	2408.85	-0.538263	0.152215	-3.53621	0.000405913	0.0036992
CG42331	94.7153	-1.22182	0.345525	-3.53612	0.000406053	0.0036992
beat-Vc	127.343	-1.27663	0.361053	-3.53584	0.000406479	0.00369985
Ugt305A1	24.0275	5.13734	1.45305	3.53556	0.000406912	0.00370056
Synj	646.163	-0.625126	0.176902	-3.53375	0.000409708	0.00371875
PI4KIIIalpha	943.877	-0.529532	0.149854	-3.53365	0.000409866	0.00371875
PrBP	204.199	-0.640375	0.181226	-3.53357	0.000409983	0.00371875
CG9896	331.008	-0.616932	0.174736	-3.53064	0.000414552	0.00375692
Asator	685.471	-0.593462	0.168125	-3.52989	0.000415736	0.00376438
CG13305	14.8526	-3.4955	0.99079	-3.52799	0.000418731	0.00378725
Egfr	60.9851	2.14518	0.608092	3.52772	0.000419159	0.00378725
CG6429	133.918	2.99696	0.849577	3.5276	0.000419352	0.00378725
CG43707	203.385	-1.12254	0.318319	-3.52646	0.000421159	0.00380028
CG12826	6.83043	5.97282	1.69388	3.52612	0.000421703	0.00380189
Tom70	154.541	-0.806417	0.228758	-3.5252	0.00042316	0.00381173
edl	79.5069	0.849363	0.241186	3.52161	0.000428936	0.00385758
CG32032	1094.9	0.741735	0.210626	3.52158	0.00042899	0.00385758
pck	179.564	0.784351	0.222765	3.52098	0.000429962	0.00386299
CG9471	350.458	-0.635108	0.18059	-3.51686	0.000436685	0.00392001
cos	164.246	-0.892417	0.253839	-3.51568	0.000438627	0.00393405
CG11159	4.71838	-4.34133	1.23525	-3.51455	0.000440502	0.00394421
CG6153	61.3345	0.998636	0.284144	3.51454	0.000440517	0.00394421
lncRNA:CR45325	8.10353	2.72572	0.775947	3.51276	0.000443473	0.00396728
eag	119.014	0.876269	0.249683	3.50952	0.000448912	0.00401249
Or92a	5.08489	5.53913	1.57843	3.50926	0.000449359	0.00401305
Ythdc1	722.531	-0.612581	0.174683	-3.50681	0.000453515	0.00404669
Bin1	107.014	0.796111	0.227133	3.50505	0.000456519	0.00407001
CG14340	35.5574	-1.85889	0.530782	-3.50218	0.000461469	0.00411062
mAChR-A	486.568	-0.749497	0.214225	-3.49864	0.000467643	0.00416206
Octbeta3R	219.911	-0.616133	0.176133	-3.49811	0.00046856	0.00416666
Naus	405.504	-0.567766	0.162352	-3.49713	0.000470285	0.00417844
CG6426	47.7139	2.21317	0.633402	3.49409	0.000475677	0.00422275
CG4629	228.282	-0.583053	0.166969	-3.49199	0.000479437	0.0042525
CG3251	4.32549	5.07954	1.45496	3.4912	0.000480851	0.00425793
CG6503	39.7098	2.8997	0.830576	3.49119	0.000480866	0.00425793
bsf	302.426	-0.751628	0.215314	-3.49085	0.000481494	0.00425987
Syt4	1745.5	-0.578509	0.165766	-3.48991	0.000483187	0.00427123
asRNA:CR43480	40.8573	1.90779	0.546697	3.48967	0.00048362	0.00427143
mt:CoII	61875.8	-0.472721	0.135514	-3.48835	0.000486019	0.00428898
Eip63E	986.322	-0.518106	0.148607	-3.48642	0.000489539	0.00431639
grk	17.4242	2.22311	0.637836	3.48539	0.000491421	0.00432932
CG33460	9.623	-5.25493	1.50789	-3.48495	0.000492226	0.00433276
CG10011	325.211	-0.542467	0.155798	-3.48186	0.000497952	0.00437946
snoRNA:U3:54Ab	4.71016	4.19032	1.2038	3.48092	0.000499699	0.00439112
CG3645	84.9388	0.766155	0.220118	3.48066	0.00050018	0.00439164
CG32407	461.58	0.567057	0.163015	3.47857	0.000504105	0.00442161
CG7378	331.874	0.660569	0.189907	3.47839	0.000504442	0.00442161
ATPsynO	1685.78	-0.470882	0.135501	-3.47512	0.000510623	0.00447202
sca	123.812	-1.10306	0.317441	-3.47486	0.000511126	0.00447267
CG14968	42.1688	-1.24989	0.359768	-3.47415	0.000512478	0.00448075
Rap1	554.975	0.749116	0.215653	3.4737	0.000513326	0.00448439
CG34303	6.98733	-3.23952	0.93308	-3.47185	0.00051688	0.00451166
Pdhb	802.017	-0.559254	0.161156	-3.47027	0.000519943	0.00453418
metro	181.732	-0.750417	0.216254	-3.47007	0.00052033	0.00453418
CG9641	78.4581	-0.797942	0.229996	-3.46937	0.000521685	0.00454219
dpr2	225.111	-0.929452	0.267977	-3.4684	0.000523561	0.00455264
CG17333	107.863	0.890522	0.25676	3.4683	0.000523759	0.00455264
Prosbeta5	627.149	0.461597	0.133138	3.46706	0.000526194	0.00456999
alpha-Man-Ib	374.728	-0.534705	0.154276	-3.4659	0.000528461	0.00458586
CG43219	24.9173	-1.69182	0.488208	-3.46536	0.000529519	0.00459122
CG31469	51.3974	2.17272	0.627706	3.46136	0.000537446	0.00465608
CG9121	80.9664	-1.49648	0.43297	-3.45631	0.000547632	0.00473771
CG9691	3607.8	0.652865	0.188895	3.45623	0.000547778	0.00473771
CCT3	315.753	0.763584	0.22097	3.45559	0.000549089	0.00474511
hpRNA:CR33940	23.4771	-1.68334	0.487322	-3.45426	0.000551801	0.00476459
CDase	2769	-0.789103	0.228707	-3.45028	0.000560004	0.00483143
GstE12	3852.4	0.648049	0.187874	3.44938	0.000561877	0.00484113
SC35	394.868	-0.655128	0.189931	-3.44929	0.000562058	0.00484113
CG4896	353.944	-0.653096	0.189362	-3.44894	0.000562796	0.00484218
uif	135.668	3.13002	0.907622	3.4486	0.000563506	0.00484218
CG32473	591.433	-0.588525	0.170658	-3.44856	0.000563574	0.00484218
RpL21	6598.31	0.478262	0.138744	3.44708	0.000566688	0.00486493
MED21	204.238	-0.70032	0.203251	-3.44559	0.000569813	0.00488773
CG10376	402.802	0.675256	0.196017	3.44489	0.000571291	0.00489638
CG34325	183.848	2.24657	0.652331	3.44391	0.000573376	0.00491021
CG1907	555.704	-0.423713	0.123045	-3.44355	0.000574134	0.00491266
Argk	14107.4	-0.39162	0.113754	-3.44268	0.000575971	0.00492434
CG9008	106.262	-1.03265	0.300065	-3.44143	0.000578648	0.00493929
CG5516	144.07	0.968	0.281289	3.44129	0.000578938	0.00493929
hts	1219.58	-0.378296	0.109931	-3.4412	0.000579142	0.00493929
Tep3	75.654	2.04215	0.593821	3.439	0.000583864	0.0049755
CG11378	213.753	1.40424	0.408373	3.43862	0.000584696	0.00497851
how	187.042	0.799223	0.232459	3.43812	0.000585773	0.00498361
lncRNA:CR45582	18.872	3.013	0.876643	3.43697	0.000588252	0.00500062
CG12730	1198.73	-0.412879	0.120178	-3.43557	0.000591307	0.0050225
CG10973	108.052	0.894662	0.260475	3.43474	0.000593133	0.0050339
sinu	187.532	0.862887	0.251422	3.43203	0.000599088	0.00508023
CG13108	103.662	-0.958258	0.279238	-3.43169	0.00059984	0.00508023
CG10362	197.874	-0.774889	0.225811	-3.43159	0.000600054	0.00508023
Adar	516.16	-0.701495	0.204588	-3.42883	0.000606193	0.00512804
CG6405	37.3548	-1.62733	0.475015	-3.42585	0.000612881	0.00518041
CG33543	434.156	-1.22351	0.357382	-3.42353	0.000618123	0.00522049
GC1	214.418	-0.591228	0.172777	-3.42192	0.000621815	0.00524741
N	1340.31	-0.415275	0.121416	-3.42026	0.000625623	0.00527527
nAChRalpha2	254.745	-0.796675	0.233028	-3.41879	0.000629001	0.00529448
ppk25	22.202	-1.84459	0.539559	-3.41871	0.000629196	0.00529448
eIF3f1	1438.24	0.566374	0.165682	3.41845	0.000629796	0.00529448	x
lncRNA:CR45962	41.3042	1.18212	0.345811	3.41839	0.000629933	0.00529448
CG9743	665.409	0.761789	0.222951	3.41685	0.000633496	0.00532014
7SLRNA:CR42652	42.9865	1.63192	0.478247	3.4123	0.000644165	0.00540538
Cdep	1386.51	-0.50761	0.148828	-3.41072	0.000647915	0.00543248
Tm1	786.176	-0.491958	0.144258	-3.41026	0.000649011	0.0054373
stj	511.128	-0.64716	0.189856	-3.4087	0.000652743	0.00546161
Scamp	848.996	0.57937	0.169973	3.4086	0.000652962	0.00546161
CG8036	761.529	0.495222	0.145367	3.4067	0.000657541	0.00548985
opa	242.613	-0.912912	0.267976	-3.4067	0.000657544	0.00548985
Npc2g	25.8089	2.66186	0.781401	3.40653	0.000657954	0.00548985
CG14864	43.7877	1.31105	0.384886	3.40632	0.000658445	0.00548985
btsz	589.975	0.71512	0.210091	3.40385	0.000664424	0.00553528
dimm	7.835	-5.50517	1.61769	-3.40311	0.000666228	0.00554587
eEF1alpha2	4054.98	-0.392838	0.115473	-3.40199	0.000668962	0.00556419
List	2010.58	-0.54716	0.160853	-3.40162	0.000669876	0.00556734
SF1	455.315	-0.496596	0.146143	-3.39801	0.00067878	0.00563411
Rpn5	389.797	0.598492	0.176139	3.39784	0.000679207	0.00563411	x
Rim	588.944	0.842528	0.24797	3.39771	0.000679532	0.00563411
Tektin-C	9.39921	-3.74133	1.10198	-3.3951	0.000686023	0.00568341
CG11836	11.6483	2.56903	0.756981	3.39379	0.00068933	0.00570627
wtrw	2289.18	-0.579606	0.170807	-3.39334	0.000690458	0.00571108
CG3308	4003.04	0.621268	0.183114	3.39279	0.000691838	0.00571795
clu	223.651	-0.619656	0.182661	-3.39238	0.000692885	0.00572207
Tie	168.283	2.14817	0.6338	3.38935	0.000700583	0.00578106
Spn42Da	93.513	1.02939	0.303818	3.38818	0.000703584	0.00580123
Cp1	5741.69	0.804034	0.23734	3.38769	0.000704829	0.0058068
CG1965	316.749	-0.791947	0.233786	-3.38748	0.000705375	0.0058068
CG30203	189.943	0.779852	0.230264	3.38678	0.000707187	0.00581713
CadN	355.153	0.521276	0.154045	3.38392	0.000714576	0.00587327
Jabba	247.74	0.956035	0.282549	3.38361	0.000715403	0.00587544
mtgo	1009.53	0.538853	0.15941	3.3803	0.000724072	0.00594195
GstD5	12.8448	4.29076	1.27013	3.37821	0.00072959	0.00598252
VhaM9.7-a	777.672	-0.547003	0.161948	-3.37763	0.000731122	0.00599037
CG12155	326.053	-0.522057	0.154689	-3.37487	0.000738496	0.0060431
Cow	1621.72	-0.560645	0.166127	-3.37479	0.000738717	0.0060431
lawc	678.626	0.581309	0.172269	3.37443	0.000739685	0.00604627
hiw	653.773	-0.556533	0.164987	-3.37319	0.000743018	0.00606875
Tom40	329.745	-0.62601	0.185607	-3.37277	0.000744165	0.00607337
Tsp42Ea	3150.79	2.11273	0.626929	3.36997	0.000751774	0.00613066
IRSp53	478.682	2.04349	0.606712	3.36814	0.000756758	0.00616413
Prosbeta3	327.602	0.529113	0.157099	3.36803	0.000757061	0.00616413
blot	171.093	1.36124	0.404415	3.36594	0.000762838	0.00620632
CG2811	220.667	0.627926	0.186578	3.36549	0.000764071	0.00621151
Sox15	24.0051	3.08286	0.916627	3.36327	0.000770254	0.0062523
Trf2	242.245	0.76498	0.227452	3.36326	0.00077029	0.0062523	x
CG5521	348.742	-0.717874	0.213475	-3.3628	0.000771558	0.00625773
mEFG1	70.3419	-1.13869	0.339089	-3.35809	0.000784837	0.00636048
lncRNA:CR46348	120.636	-0.919575	0.273958	-3.35663	0.000788989	0.00638916
e(y)1	73.49	0.87307	0.260168	3.3558	0.000791368	0.00640345
dpr13	193.65	-1.19802	0.35726	-3.35335	0.000798402	0.00645307
fz2	291.831	0.681491	0.203235	3.35322	0.000798783	0.00645307
asRNA:CR45129	16.5181	-1.50656	0.449314	-3.35302	0.000799358	0.00645307
Syx8	230.277	0.53364	0.159203	3.35194	0.000802475	0.00647321
Sam-S	871.894	-0.498962	0.148912	-3.35071	0.00080605	0.00649703
beta-Spec	1854.17	-0.441304	0.131724	-3.35022	0.000807462	0.00650338
Vamp7	408.894	0.450397	0.134469	3.34946	0.000809693	0.00651631
sn	1299.56	2.19438	0.655905	3.34558	0.000821107	0.00660307
alphaTub84D	918.962	-0.597041	0.178504	-3.34469	0.000823741	0.00661511
E23	204.149	-0.918274	0.27455	-3.34465	0.000823874	0.00661511
CG9485	181.111	-0.944965	0.282687	-3.3428	0.000829372	0.00665413
EloC	987.831	0.516829	0.154747	3.33984	0.000838259	0.00672026
baz	97.1572	1.06646	0.319357	3.33939	0.000839617	0.00672597
CG15890	265.314	-1.21567	0.364127	-3.33859	0.000842062	0.00674038
Rpn9	414.071	0.485153	0.145376	3.33722	0.000846217	0.00676844
mt:srRNA	2440.6	-0.625591	0.187474	-3.33694	0.000847069	0.00677005
Oxp	3.06311	4.77872	1.43287	3.33507	0.000852773	0.00681042
CG43155	4.73121	-4.61743	1.38523	-3.33333	0.000858129	0.00684569
Caper	727.628	-0.494205	0.148267	-3.33321	0.000858503	0.00684569
Oli	108.281	-1.14874	0.344671	-3.33286	0.000859574	0.00684899
drl	196.283	-0.77341	0.232109	-3.3321	0.000861936	0.00686075
beat-Vb	119.186	-1.50753	0.452445	-3.33196	0.000862366	0.00686075
Cht6	24.5566	-3.01956	0.906379	-3.33145	0.000863935	0.00686415
Gem4b	12.3971	-1.88965	0.567224	-3.3314	0.000864111	0.00686415
Pcf11	719.18	-0.47704	0.143238	-3.3304	0.000867202	0.00688345
ifc	504.496	0.564439	0.16954	3.32923	0.000870857	0.00690429
pasi1	68.9682	0.891465	0.267776	3.32914	0.000871152	0.00690429
Abl	1157.08	-0.56785	0.170753	-3.32555	0.000882427	0.00698834
CG6225	222.614	1.33884	0.402636	3.32518	0.000883623	0.0069925
nvy	234.208	-0.916796	0.275762	-3.32459	0.000885492	0.00700197
Spn	884.384	-0.499186	0.150182	-3.32388	0.000887759	0.00701457
CG8738	124.604	1.10129	0.331869	3.31844	0.000905212	0.00714706
CG34417	1128.36	1.67408	0.504818	3.3162	0.000912511	0.00719622
MED11	75.7883	0.867509	0.261619	3.31593	0.000913384	0.00719622
psh	75.6157	1.761	0.531079	3.31589	0.00091351	0.00719622
Pex11	104.163	0.893255	0.269488	3.31464	0.000917608	0.00722304
spz	307.414	0.649937	0.196128	3.31383	0.000920259	0.00723844
CG6984	27.8194	1.1429	0.345014	3.31262	0.000924249	0.00726435
Psn	296.624	0.552786	0.16692	3.31169	0.000927356	0.00728327
INPP5E	100.663	-0.824784	0.249212	-3.30957	0.0009344	0.00733307
lncRNA:CR44831	11.071	-3.31784	1.00282	-3.3085	0.00093796	0.00735322
CG7492	465.794	-0.433538	0.131042	-3.30838	0.000938378	0.00735322
beat-Va	67.3997	-1.71313	0.517959	-3.30747	0.000941427	0.00737157
Pgk	2238.49	-0.383286	0.115912	-3.30669	0.000944066	0.00738668
alpha-Est8	381.894	0.884629	0.267666	3.30497	0.000949849	0.00742635
CG15202	168.959	1.44359	0.436848	3.30456	0.000951247	0.00743171
prominin-like	623.213	-0.593519	0.179667	-3.30344	0.000955066	0.00745595
cbs	205.126	-0.714318	0.216266	-3.30295	0.000956727	0.00746333
beat-IIIb	294.098	-0.58744	0.177888	-3.30231	0.000958918	0.00747483
UBL3	515.7	-0.485624	0.147094	-3.30145	0.000961856	0.00748751
Lsd-1	71.9332	1.80888	0.54792	3.30136	0.000962171	0.00748751
CG43066	1210.45	-0.575653	0.174377	-3.30121	0.000962701	0.00748751
CG9302	142.86	0.741954	0.224974	3.29795	0.000973927	0.00756918
Cht8	7.75726	4.26146	1.29258	3.29686	0.000977719	0.00759298
Sec63	231.14	0.581942	0.176684	3.29368	0.000988839	0.00767363
CG15651	170.491	-0.905103	0.274893	-3.29257	0.000992765	0.00769836
Vajk2	16.7381	-3.05862	0.929096	-3.29203	0.000994656	0.00770729
sick	1074.9	-0.53586	0.162795	-3.29161	0.000996142	0.00771307
bw	537.406	3.11659	0.947397	3.28963	0.00100317	0.00776175
CG9512	237.146	-1.4928	0.454077	-3.28754	0.00101065	0.00781381
PGRP-SB1	4.09941	5.26165	1.60094	3.2866	0.00101406	0.00783438
Vps2	449.901	0.577676	0.175795	3.28607	0.00101595	0.00784311
by	354.817	0.72298	0.220054	3.28546	0.00101814	0.00785426
scpr-C	9.19946	2.73083	0.831341	3.28485	0.00102035	0.00786548
CG8414	38.0668	1.36064	0.414412	3.2833	0.00102601	0.00790324
sprt	222.727	1.31122	0.3994	3.28299	0.00102712	0.00790595
CG5254	733.485	0.441252	0.134528	3.28	0.00103808	0.00798442
CG5022	55.9593	-1.56696	0.477798	-3.27954	0.00103976	0.00799141
GstE13	73.6204	-1.05252	0.321144	-3.27743	0.00104758	0.00804557
CG9265	83.1108	-1.22114	0.372835	-3.27528	0.00105559	0.00810112
BomS6	7.87559	3.25379	0.993647	3.27459	0.00105815	0.00811261
Epac	790.872	-0.522718	0.159635	-3.27446	0.00105864	0.00811261
CG33203	348.281	-0.641668	0.196232	-3.26995	0.00107567	0.00823705
CG1814	738.713	-0.547569	0.167538	-3.26833	0.00108184	0.00827819
brp	1018.76	0.51839	0.158667	3.26716	0.00108633	0.00830651
MAPk-Ak2	777.148	0.407071	0.12464	3.26596	0.00109092	0.0083355
CG11737	207.029	0.637842	0.195313	3.26575	0.00109175	0.0083357
lncRNA:CR44526	21.1659	1.85522	0.56813	3.26549	0.00109276	0.00833727
SKIP	433.149	-0.537586	0.164648	-3.26506	0.00109441	0.00834377
ADPS	155.541	-1.01466	0.311135	-3.26116	0.00110957	0.00845315
COX6B	1863.48	-0.431599	0.132406	-3.25967	0.00111544	0.00849166
betaTub60D	473.765	1.67948	0.515644	3.25705	0.00112576	0.00856073
Gbs-70E	189.098	1.20101	0.368754	3.25695	0.00112615	0.00856073
mask	1045.86	0.376003	0.115478	3.25605	0.00112975	0.0085818
Tace	281.957	-0.57161	0.175635	-3.25454	0.00113575	0.00862109
fh	46.9598	-1.02924	0.316406	-3.25292	0.00114227	0.00866426
klg	467.538	-0.790486	0.243133	-3.25125	0.001149	0.00870898
Flo2	98.7931	-0.809648	0.249088	-3.25045	0.00115221	0.00872199
amon	1393.74	-0.630639	0.194024	-3.25032	0.00115274	0.00872199
fabp	952.533	1.68359	0.518022	3.25004	0.00115389	0.00872199
CG30178	3.95119	-3.776	1.16185	-3.25	0.00115406	0.00872199
l(1)G0193	1238.06	0.38021	0.117004	3.24955	0.00115588	0.0087294
CG31769	22.4695	3.25738	1.00294	3.24783	0.00116288	0.00877594
NaCP60E	1021.56	-0.659665	0.203129	-3.24752	0.00116414	0.00877909
CG8870	11.1085	2.55479	0.787309	3.24496	0.00117468	0.00885215
asRNA:CR33945	5.46056	-4.18501	1.29058	-3.24272	0.00118393	0.00891395
Trap1	373.804	-0.582185	0.179545	-3.24256	0.00118459	0.00891395
Parg	89.043	-1.0769	0.332222	-3.2415	0.00118904	0.00894098
bdl	2648.07	-0.437036	0.134958	-3.23832	0.00120235	0.00903456
CG14274	374.874	-0.77568	0.239551	-3.23806	0.00120346	0.00903636
Orc1	9.44306	2.69057	0.831086	3.23741	0.0012062	0.00905038
mEFTu1	531.864	-0.553596	0.171013	-3.23717	0.00120723	0.00905164
b6	39.9247	2.43144	0.751213	3.23669	0.00120924	0.00906015
Shab	523.566	-0.835069	0.258156	-3.23475	0.0012175	0.00910401
Rlip	478.352	-0.573167	0.177194	-3.23469	0.00121777	0.00910401
Unc-115a	551.866	-0.55203	0.170661	-3.23466	0.00121787	0.00910401
CG34351	253.104	-0.738629	0.22836	-3.23449	0.00121859	0.00910401
CG6023	88.2487	0.946895	0.292869	3.23317	0.00122424	0.00913971
GstZ1	76.0116	0.919789	0.284531	3.23265	0.0012265	0.00915001
Cp110	270.221	2.18397	0.675875	3.23132	0.0012322	0.00918199
ND-23	600.395	-0.421644	0.13049	-3.23124	0.00123255	0.00918199
sdt	729.066	0.49309	0.152623	3.23078	0.00123454	0.00919025
CG17264	43.5837	2.3117	0.715584	3.2305	0.00123572	0.00919252
CG32549	1530.95	-0.527011	0.163157	-3.23009	0.00123753	0.00919936
KLHL18	245.368	-0.770667	0.23896	-3.22508	0.00125936	0.00935499
PMCA	1105.35	-0.462397	0.143441	-3.22361	0.00126587	0.00939666
Rel	541.314	0.617175	0.191497	3.22289	0.00126905	0.00941354
CG6036	3.03773	-5.2536	1.63037	-3.22233	0.00127151	0.00942512
Ir68a	32.0489	-2.51983	0.782498	-3.22024	0.00128084	0.00948751
CG9760	30.4939	-1.56416	0.485836	-3.21952	0.00128405	0.0095045
ple	279.94	1.78699	0.556177	3.21298	0.00131363	0.00971659
sqz	43.8934	-1.23674	0.384949	-3.21275	0.00131473	0.0097178
NaPi-T	37.3706	2.58004	0.803119	3.21253	0.00131571	0.00971816
RNaseP:RNA	30.509	1.31707	0.410218	3.21067	0.00132426	0.0097732
Cat	617.613	0.542137	0.168864	3.2105	0.00132504	0.0097732
chrb	656.92	0.576374	0.179674	3.20789	0.00133714	0.00985553
CNBP	1513.88	0.378191	0.117911	3.20744	0.00133921	0.00986375
CG44838	852.573	-0.542268	0.169269	-3.20358	0.00135732	0.00999009
MCU	271.635	-0.748911	0.23382	-3.20293	0.00136036	0.0100054
betaggt-II	630.574	0.444286	0.138835	3.20011	0.00137377	0.010097
CG13364	231.639	0.598772	0.187261	3.19752	0.00138614	0.0101807
CG7943	253.038	-0.76469	0.239171	-3.19726	0.00138741	0.0101808
fusl	613.426	-0.608274	0.190257	-3.19711	0.00138811	0.0101808
Dl	19.4447	2.26315	0.708342	3.195	0.00139832	0.010245
atl	718.476	0.544206	0.170347	3.1947	0.00139976	0.010245
yellow-h	50.0053	1.55251	0.485972	3.19466	0.00139995	0.010245
CG32112	189.591	-0.587896	0.184034	-3.19449	0.0014008	0.010245
CG5287	231.013	0.69547	0.21784	3.19258	0.0014101	0.0103058
rngo	184.953	0.604464	0.189407	3.19136	0.00141607	0.0103422
CG33679	3.58137	5.04907	1.58241	3.19076	0.001419	0.0103563
anne	1296.81	-0.502799	0.157652	-3.1893	0.0014262	0.0104015
Pka-C3	404.499	1.02888	0.32282	3.18715	0.00143681	0.0104716
PGRP-SD	20.7349	5.30301	1.66442	3.1861	0.00144205	0.0105024
Tomosyn	1263.27	-0.638075	0.200324	-3.18521	0.00144648	0.0105274
CG3603	69.7923	0.911377	0.286308	3.1832	0.00145656	0.0105933
CG30054	52.5986	0.93112	0.292603	3.18219	0.00146165	0.0106226
CG6421	123.527	2.29958	0.722708	3.1819	0.00146313	0.0106226
CR41597	562.976	-0.595199	0.187065	-3.18177	0.00146376	0.0106226
Hsp70Bbb	35.9069	1.51573	0.476407	3.1816	0.00146466	0.0106226
TTLL4A	333.741	-0.569196	0.178933	-3.18106	0.00146736	0.0106348
dock	429.859	-0.520693	0.163714	-3.1805	0.0014702	0.010648
MTA1-like	395.009	-0.509299	0.160155	-3.18005	0.00147252	0.0106514
CG6701	344.8	0.557413	0.175288	3.17999	0.00147278	0.0106514
CG11426	617.237	0.51416	0.161695	3.17981	0.00147373	0.0106514
AOX1	218.852	0.871803	0.274217	3.17925	0.00147658	0.0106645
lncRNA:Hsromega	4574.32	-0.522775	0.164467	-3.1786	0.00147987	0.0106809
GstO2	151.569	0.7757	0.244116	3.17759	0.00148505	0.0107109
CG34155	363.159	-0.669606	0.210777	-3.17684	0.0014889	0.0107229
CG31809	18.3087	1.93162	0.608033	3.17684	0.00148891	0.0107229
28SrRNA-Psi:CR40596	23426.1	0.506487	0.15944	3.17666	0.0014898	0.0107229
Ipk2	123.487	0.721169	0.227102	3.17553	0.00149565	0.0107576
side-II	243.066	-0.843985	0.265847	-3.1747	0.00149991	0.0107807
Sin	70.739	1.44125	0.454043	3.17427	0.00150213	0.0107837
CkIalpha	1473.47	0.696322	0.219368	3.17422	0.0015024	0.0107837
Klp68D	334.89	-0.588658	0.185462	-3.17401	0.0015035	0.0107842
CG7130	26.5415	1.75128	0.551851	3.17346	0.00150633	0.0107971
Lcch3	276.144	-0.936554	0.295196	-3.17265	0.00151056	0.0108198
CG6420	374.828	-0.661772	0.2086	-3.17245	0.00151157	0.0108198
Sh3beta	575.416	0.423862	0.133678	3.17077	0.00152036	0.0108752
rho-4	128.104	0.912451	0.287819	3.17022	0.00152323	0.0108883
ND-30	593.179	-0.453624	0.14317	-3.16844	0.00153261	0.0109478
CG16986	134.976	-0.641462	0.202543	-3.16703	0.00154003	0.0109933
Cirl	1457.81	-0.340008	0.107385	-3.16626	0.00154411	0.0110148
CG14131	34.7856	-2.02275	0.63899	-3.16554	0.00154797	0.0110349
sisRNA:CR46364	10.268	2.65409	0.838766	3.16427	0.0015547	0.0110753
robo1	296.872	-0.426445	0.13478	-3.164	0.00155617	0.0110781
CG9150	9.63487	3.19135	1.00883	3.16341	0.00155932	0.011093
CG7702	68.525	1.42962	0.452065	3.16242	0.00156463	0.0111231
Eip78C	82.159	-1.34811	0.42644	-3.16131	0.00157059	0.0111579
CG1620	321.983	0.660803	0.209082	3.16049	0.00157502	0.0111818
CG9624	5.75276	4.69669	1.4866	3.15935	0.00158121	0.0112181
snRNA:U2:34ABb	3.16219	4.8709	1.54221	3.15839	0.00158643	0.0112475
Dic1	543.52	-0.343586	0.108827	-3.15717	0.0015931	0.0112871
Moe	2263.1	0.533737	0.169075	3.15681	0.00159507	0.0112933
Klp31E	97.9619	0.788411	0.249899	3.15492	0.00160541	0.0113523
par-6	506.462	0.432465	0.137077	3.15489	0.00160557	0.0113523
CG13506	411.701	-0.582308	0.184603	-3.15437	0.00160843	0.0113618
lncRNA:CR44272	7.72597	2.76211	0.875677	3.15425	0.0016091	0.0113618
GlcT	246.136	0.807759	0.256239	3.15237	0.0016195	0.0114275
CG10337	24.2865	2.0547	0.65227	3.15007	0.00163231	0.0115101
CG5590	416.268	0.413966	0.131463	3.14892	0.00163877	0.0115478
CG6733	8.24849	-3.39806	1.07919	-3.14872	0.00163987	0.0115478
UbcE2M	206.981	0.563987	0.179134	3.1484	0.00164167	0.0115526
Dop2R	280.953	-0.628477	0.199641	-3.14804	0.0016437	0.0115592
spidey	939.623	-0.440456	0.139924	-3.14783	0.00164486	0.0115595
CG33777	7.11864	-3.94868	1.25492	-3.14655	0.00165212	0.0116027
CG11000	1582.35	-0.640985	0.203781	-3.14546	0.00165824	0.0116379
ome	434.221	0.560465	0.178309	3.14323	0.00167094	0.0117191
Non3	67.9595	1.13532	0.361519	3.14041	0.0016871	0.0118245
mt:CoI	161098	-0.465205	0.148153	-3.14004	0.00168925	0.0118316
wech	146.808	0.796038	0.253623	3.13866	0.00169722	0.0118723
AdamTS-B	718.216	1.55135	0.494273	3.13864	0.00169734	0.0118723
Rab9	427.524	-0.594936	0.189699	-3.13622	0.00171143	0.0119628
se	215.946	2.04728	0.652892	3.1357	0.00171443	0.0119757
UQCR-11L	4.79729	-3.07837	0.981862	-3.13524	0.00171716	0.0119868
Chrac-16	30.8135	1.0301	0.32868	3.13405	0.00172414	0.0120239
Acbp2	239.134	-0.737493	0.235325	-3.13394	0.00172479	0.0120239
CG14259	100.02	2.72953	0.871607	3.1316	0.00173856	0.0121111
Cpr49Ae	48.1668	-1.58788	0.507078	-3.13142	0.00173963	0.0121111
CG9813	3037.43	-0.381881	0.121964	-3.1311	0.0017415	0.0121161
mt:tRNA:Ala-TGC	31.7289	0.998608	0.31916	3.12886	0.00175486	0.0122009
CG5418	6.68442	-4.71681	1.50835	-3.12713	0.00176524	0.0122649
CG5830	699.435	0.463192	0.148132	3.1269	0.00176663	0.0122663
CG8298	121.712	-0.99664	0.318994	-3.12433	0.00178213	0.0123657
CG11317	474.527	-0.57192	0.183299	-3.12014	0.00180764	0.0125344
snoRNA:Psi18S-1377d	4.72828	3.20477	1.02749	3.11904	0.00181442	0.0125731
ReepB	602.236	0.382698	0.122765	3.11733	0.00182499	0.0126379
CG5214	1058.59	-0.513068	0.164608	-3.11691	0.00182758	0.0126474
Hsp67Bc	52.9463	-1.26575	0.406291	-3.11538	0.00183708	0.0126975
CheB42b	2.78305	-5.07763	1.62987	-3.11535	0.00183724	0.0126975
Lztr1	278.061	-0.530233	0.170295	-3.11362	0.00184805	0.0127636
CG11755	18.4012	-2.10968	0.677937	-3.11191	0.00185882	0.0128295
CG5646	77.5358	0.769805	0.2474	3.11158	0.00186091	0.0128354
loj	187.439	0.616284	0.198251	3.1086	0.00187977	0.012957
Cul1	698.649	-0.483217	0.155527	-3.10696	0.00189024	0.0130205
CG44837	245.713	-0.996582	0.320806	-3.10649	0.0018932	0.0130298
Brf	114.802	-0.680155	0.218986	-3.10593	0.00189681	0.0130298
CG12910	79.1366	0.864142	0.278229	3.10586	0.00189726	0.0130298
RpS2	7931.17	0.385195	0.124024	3.1058	0.00189763	0.0130298
CG17260	30.3591	1.25986	0.405651	3.10577	0.00189783	0.0130298
Patsas	97.6946	-0.998819	0.321728	-3.10455	0.00190571	0.0130753
CG12769	448.588	-0.549001	0.176892	-3.1036	0.00191184	0.0131087
CG13995	320.08	-0.765873	0.246945	-3.10139	0.00192612	0.0131948
pigeon	184.575	-1.19005	0.38373	-3.10127	0.00192693	0.0131948
TBCB	147.1	0.692776	0.223489	3.09983	0.00193633	0.0132505
scro	1395.14	0.59547	0.19213	3.09931	0.00193973	0.013265
CG30108	30.0278	1.35188	0.436284	3.09864	0.00194414	0.0132864
Grip163	141.219	-0.774894	0.250191	-3.09721	0.00195354	0.013342
CG15270	297.144	-0.934145	0.301748	-3.09578	0.00196299	0.0133949
Nrt	493.828	0.549785	0.1776	3.09564	0.00196387	0.0133949
CG14812	293.829	0.544903	0.176192	3.09267	0.00198362	0.0135208
CG30116	417.76	-0.590876	0.191119	-3.09167	0.00199036	0.0135578
Vha100-2	554.467	0.77194	0.249701	3.09146	0.00199175	0.0135584
svp	210.516	-0.908943	0.294055	-3.09106	0.00199441	0.0135677
Lrr47	26.0949	-2.07184	0.670974	-3.08781	0.00201637	0.0137081
yuri	74.2727	1.51	0.489375	3.08557	0.0020316	0.0137979
PR-Set7	136.666	-0.815006	0.264142	-3.08548	0.00203221	0.0137979
up	4.73851	-4.89892	1.58972	-3.08163	0.0020587	0.0139686
erm	158.343	-0.741298	0.240694	-3.07983	0.00207115	0.014044
CG30158	217.579	-0.710349	0.23069	-3.07923	0.00207535	0.0140633
fwd	1068.52	0.436138	0.141673	3.07848	0.0020806	0.0140897
CG10132	505.19	-0.617047	0.200523	-3.0772	0.00208957	0.0141412
CG3902	475.963	0.57863	0.188064	3.07677	0.00209257	0.0141523
qm	284.759	-0.551711	0.179368	-3.07586	0.00209899	0.0141866
CG4788	33.9467	-1.42114	0.462179	-3.07486	0.002106	0.0142247
CG8611	68.7304	-1.16554	0.379106	-3.07444	0.00210896	0.0142355
CG4858	182.99	0.735457	0.239349	3.07274	0.00212104	0.0143077
boss	45.9311	1.39174	0.452973	3.07246	0.00212303	0.0143117
Idh3a	1244.37	-0.459408	0.149534	-3.07227	0.00212437	0.0143117
CG32815	375.495	-0.577763	0.188189	-3.07012	0.00213976	0.0144061
CG31549	309.152	0.473348	0.1542	3.0697	0.00214276	0.014417
beta-Man	1406.06	0.596219	0.194263	3.06914	0.00214678	0.0144346
DAAM	1025.63	0.806519	0.26284	3.06847	0.00215156	0.0144575
scaf6	260.607	-0.660509	0.215273	-3.06824	0.00215327	0.0144596
kmr	750.2	-0.593389	0.193421	-3.06787	0.00215592	0.0144681
bnl	183.066	1.46127	0.476483	3.06678	0.00216377	0.0145114
CG14483	13.2322	-1.7228	0.562394	-3.06334	0.00218881	0.0146699
28SrRNA-Psi:CR45859	32468.1	0.496258	0.162027	3.06281	0.00219269	0.0146865
AIF	134.828	-0.913797	0.29846	-3.0617	0.0022008	0.0147314
CG12822	417.237	-0.449848	0.146969	-3.06083	0.00220721	0.0147624
CG9586	130.084	0.82319	0.268956	3.06069	0.00220827	0.0147624
CG10137	304.115	-0.619878	0.202552	-3.06034	0.00221082	0.01477
AttB	11.5774	4.36118	1.42569	3.05899	0.00222084	0.0148274
cyc	256.491	-0.559465	0.18303	-3.05669	0.00223798	0.0149323
CHOp24	778.034	0.42277	0.138328	3.0563	0.00224089	0.0149422
Syx4	261.899	-0.549592	0.179861	-3.05564	0.00224579	0.0149653
CR42653	71.5408	0.865862	0.283388	3.05539	0.00224765	0.0149681
rho-5	249.182	-1.04328	0.341566	-3.05441	0.00225502	0.0150075
lncRNA:CR45533	16.0422	-2.29692	0.752096	-3.05403	0.00225792	0.0150173
CG16789	24.7548	-1.93186	0.633027	-3.05178	0.00227486	0.0151202
CG31195	194.789	0.734926	0.240861	3.05125	0.00227892	0.0151212
onecut	676.154	-0.556439	0.182367	-3.0512	0.00227926	0.0151212
kis	2605.79	-0.325633	0.106723	-3.05119	0.00227935	0.0151212
Ser	46.4101	1.12377	0.368545	3.0492	0.00229453	0.0152122
CG32521	13376.2	-0.338046	0.110874	-3.04893	0.00229661	0.0152163
Hcf	588.64	-0.557788	0.183002	-3.04799	0.00230376	0.015254
wake	477.032	-0.370226	0.121496	-3.04723	0.00230959	0.0152829
side-IV	83.6048	-0.754379	0.247661	-3.04601	0.00231896	0.0153289
Obp83ef	23.0097	-1.58024	0.518802	-3.04595	0.00231949	0.0153289
Pino	1256.94	-0.538665	0.176876	-3.04543	0.00232346	0.0153444
MBD-like	147.267	-0.668037	0.219383	-3.04507	0.00232624	0.0153444
CG1582	181.528	0.783555	0.257319	3.04507	0.00232624	0.0153444
lncRNA:CR44636	7.65947	-2.75341	0.904447	-3.0443	0.00233224	0.0153742
snoRNA:2R:9445410	6.7511	2.14601	0.705468	3.04197	0.00235034	0.0154837
Glt	440.917	-3.84467	1.26428	-3.04099	0.00235805	0.0155247
ssx	674.124	-0.49059	0.161449	-3.03868	0.00237618	0.0156342
CG5958	112.091	1.52928	0.503662	3.03632	0.00239489	0.0157473
CG12384	945.488	0.401182	0.132186	3.03499	0.00240545	0.0157953
Usp30	333.584	-0.638295	0.210318	-3.03491	0.00240606	0.0157953
bai	568.096	0.507488	0.167221	3.03483	0.00240673	0.0157953
sff	162.878	0.953018	0.314087	3.03425	0.00241136	0.0158092
CG31097	152.285	2.10011	0.692196	3.03398	0.0024135	0.0158092
Vdup1	53.6884	1.76142	0.580586	3.03387	0.00241442	0.0158092
Spase22-23	214.595	0.559221	0.18433	3.0338	0.00241492	0.0158092
Nlp	490.447	0.533145	0.175773	3.03315	0.00242015	0.0158335
CG32982	845.884	-0.352415	0.116228	-3.03211	0.00242851	0.0158783
CG14982	210.454	-0.633746	0.209038	-3.03173	0.00243156	0.0158882
CG7407	314.772	-0.606044	0.200021	-3.0299	0.00244633	0.0159747
asRNA:CR45882	4.84039	3.17913	1.04943	3.02939	0.00245046	0.0159917
CG32547	91.4052	-0.867504	0.286438	-3.02859	0.00245698	0.0160242
CG32686	26.0944	-1.98541	0.655769	-3.02761	0.00246498	0.0160663
Vkor	7.36608	-4.52694	1.49551	-3.02701	0.00246982	0.0160878
zormin	401.24	-0.664044	0.219392	-3.02675	0.00247196	0.0160916
Zn72D	693.695	-0.430305	0.142185	-3.02638	0.00247504	0.0161017
Shmt	364.781	0.545416	0.180383	3.02365	0.00249746	0.0162374
lncRNA:CR42646	12.3705	3.35772	1.11082	3.02274	0.00250494	0.0162759
Had2	1040.83	1.05489	0.349142	3.02139	0.0025162	0.0163322
CG7564	447.451	-0.447197	0.148014	-3.02132	0.00251674	0.0163322
Vha55	3998.23	-0.329018	0.108938	-3.02024	0.00252573	0.0163803
Hsp67Ba	23.0313	-1.68183	0.55709	-3.01895	0.00253651	0.01644
5-HT2A	524.483	1.60621	0.532272	3.01764	0.00254748	0.0164886
SCCRO3	112.804	-0.723996	0.239933	-3.0175	0.00254872	0.0164886
CG32687	417.331	1.94059	0.643149	3.01733	0.00255012	0.0164886
CG8701	14.4329	-1.63308	0.541267	-3.01714	0.00255171	0.0164886
Prosbeta6	374.673	0.504433	0.16719	3.01712	0.00255192	0.0164886
Ugt49C1	337.285	0.919037	0.304724	3.01596	0.00256164	0.0165412
RYa	3.08249	4.71893	1.56521	3.01489	0.00257068	0.0165816
beat-VI	219.799	-1.02116	0.33871	-3.01484	0.00257117	0.0165816
Ssdp	512.275	0.610423	0.20249	3.01458	0.00257335	0.0165816
ktub	225.296	-0.666538	0.221113	-3.01447	0.00257427	0.0165816
tx	23.0287	1.83547	0.609273	3.01255	0.00259061	0.0166766
Rae1	167.394	0.701473	0.232935	3.01145	0.0026	0.0167267
Sh	502.475	0.456064	0.151566	3.00901	0.00262098	0.0168427
CG10483	136.247	-0.684213	0.22739	-3.00898	0.00262127	0.0168427
Frq2	183.157	-0.695603	0.231192	-3.00876	0.00262315	0.0168442
CG8461	48.8289	1.08709	0.361329	3.00858	0.00262473	0.0168442
mt:tRNA:Tyr-GTA	5.39442	2.69952	0.89756	3.00762	0.00263301	0.0168869
Rac2	562.583	0.555305	0.184696	3.00659	0.00264193	0.0169337
CG3987	31.0974	-1.08525	0.361009	-3.00615	0.00264578	0.016948
CG34324	7.74047	3.01732	1.00402	3.00523	0.00265381	0.0169889
18w	415.188	-0.492817	0.164119	-3.00281	0.00267502	0.0171142
CG13708	49.2832	-1.80914	0.603331	-2.99859	0.00271232	0.0173422
CG9467	2092.39	-0.554477	0.184944	-2.99808	0.00271682	0.0173604
CG31337	2.83731	-5.16659	1.72359	-2.99758	0.00272132	0.0173783
CG9395	254.132	-0.656776	0.219115	-2.9974	0.00272297	0.0173783
CG8111	116.7	0.598654	0.199753	2.99697	0.00272677	0.0173919
snRNA:U1:21D	2.91321	4.16846	1.39143	2.99581	0.00273714	0.0174474
HPS1	172.811	-0.784884	0.262111	-2.99447	0.00274924	0.0175138
Gp150	1808.59	1.44132	0.481524	2.99326	0.00276016	0.0175726
CG32944	167.488	-0.795342	0.265728	-2.99307	0.00276191	0.017573
GLaz	559.973	-0.581964	0.194479	-2.99243	0.00276767	0.0175989
CG16985	32.9467	1.18	0.394418	2.99176	0.00277378	0.0176271
Sfp78E	4.43626	-3.47264	1.16095	-2.99122	0.00277868	0.0176474
CG34393	111.196	-0.949679	0.317587	-2.99029	0.00278711	0.0176902
dysc	474.678	0.482697	0.161495	2.98892	0.00279963	0.0177589
CG31370	43.1114	1.46106	0.488881	2.98857	0.00280284	0.0177684
arm	2296.54	-0.299587	0.100317	-2.98641	0.00282274	0.0178837
otk2	31.3063	-1.89009	0.633395	-2.98406	0.0028445	0.0180106
alt	745.805	0.462132	0.154941	2.98263	0.00285786	0.0180842
Spn31A	75.2805	-1.08568	0.364033	-2.98238	0.00286018	0.0180879
RpL10Ab	6711.27	0.300126	0.100809	2.97717	0.00290921	0.0183868
Pkn	1709.27	-0.458486	0.154089	-2.97545	0.00292555	0.0184788
Pdcd4	931.993	0.535984	0.180204	2.97433	0.00293633	0.0185357
CG1806	14.6902	1.90765	0.641606	2.97323	0.00294679	0.0185905
fra	126.621	-0.870355	0.292823	-2.9723	0.00295582	0.0186362
rost	9.13195	3.78811	1.27535	2.97025	0.00297559	0.0187494
Tk	612.485	-1.8462	0.621677	-2.96971	0.00298077	0.0187654
sotv	335.671	-0.70592	0.237727	-2.96945	0.00298331	0.0187654
Ppcs	570.076	-0.560788	0.188854	-2.96943	0.00298353	0.0187654
Tbh	453.394	-1.09254	0.368035	-2.96858	0.0029918	0.0187988
Eip75B	1016.93	0.61213	0.206207	2.96851	0.00299243	0.0187988
asRNA:CR43259	316.113	-0.624477	0.210383	-2.96828	0.0029947	0.0188017
Tango11	477.543	-0.399356	0.134617	-2.9666	0.00301111	0.0188933
CG30380	75.2903	1.70153	0.573752	2.96562	0.00302076	0.0189425
pyd	1052.58	-0.422557	0.142569	-2.96388	0.00303783	0.019038
CG31038	383.088	0.670436	0.226255	2.96318	0.00304478	0.0190701
CG4660	116.047	0.990889	0.334469	2.96257	0.00305078	0.0190963
CG34347	91.7149	-0.875383	0.295598	-2.9614	0.00306248	0.019158
not	129.256	-0.756595	0.255511	-2.9611	0.00306541	0.0191648
Dera	85.5693	0.847698	0.286319	2.96067	0.00306967	0.0191799
puc	361.276	0.632544	0.213829	2.95818	0.00309464	0.0193243
CG12163	2764.98	0.510704	0.172656	2.95792	0.00309721	0.0193288
Rb97D	391.854	-0.564092	0.190752	-2.9572	0.00310442	0.0193512
AdSL	202.535	1.07803	0.364545	2.9572	0.00310451	0.0193512
CG17776	91.8099	0.600605	0.203143	2.95657	0.00311086	0.0193792
Fdx1	87.0275	0.815595	0.275962	2.95547	0.00312197	0.0194337
CG7208	7.80076	4.128	1.39685	2.95521	0.00312454	0.0194337
betaggt-I	111.723	0.749497	0.253624	2.95515	0.00312521	0.0194337
CG17002	152.992	0.8182	0.276958	2.95424	0.00313441	0.0194793
l(2)10685	32.7142	1.34948	0.457285	2.95106	0.00316684	0.0196691
ash2	314.295	0.501164	0.169894	2.94986	0.00317921	0.0197342
egr	555.565	0.522128	0.177023	2.94949	0.00318294	0.0197365
eyg	14.2896	2.88282	0.977407	2.94945	0.00318337	0.0197365
Adk3	80.8754	-0.785919	0.266877	-2.94488	0.00323085	0.020019
mAChR-B	173.758	-1.28107	0.435101	-2.9443	0.00323687	0.0200443
sano	386.594	-0.835466	0.283814	-2.94371	0.00324302	0.0200705
CG15046	20.1133	1.7221	0.585233	2.94259	0.00325478	0.0201294
CG31324	311.91	0.747697	0.254108	2.94244	0.0032564	0.0201294
eIF1	1060.72	0.35067	0.11921	2.94161	0.00326515	0.0201716
CG18067	2850.89	2.10022	0.714182	2.94073	0.00327438	0.0202166
CG2016	1377.82	-0.584877	0.198957	-2.93971	0.00328517	0.0202712
CG4497	81.8906	-1.40429	0.477955	-2.93813	0.003302	0.020363
Wsck	226.639	0.650717	0.221698	2.93514	0.00333395	0.0205478
SPoCk	692.421	-0.527178	0.179764	-2.93262	0.00336114	0.0207032
Sod3	3322.22	-0.404107	0.137829	-2.93195	0.0033684	0.0207357
Imp	174.489	0.564966	0.192834	2.9298	0.0033918	0.0208674
KrT95D	668.955	-0.388346	0.132565	-2.92946	0.00339548	0.0208777
D1	916.051	-0.279219	0.0954787	-2.92441	0.00345111	0.0212073
dgt2	44.9107	1.03543	0.354144	2.92376	0.00345831	0.0212305
BomBc2	25.7071	2.36	0.807287	2.92337	0.00346266	0.0212305
Aatf	90.4836	0.944318	0.323026	2.92335	0.00346285	0.0212305
Rpn2	488.965	0.407184	0.139296	2.92317	0.00346492	0.0212305
sws	711.2	-0.327457	0.112022	-2.92315	0.00346509	0.0212305
mRpL17	120.737	-0.577144	0.197513	-2.92206	0.00347729	0.0212911
SdhA	1581.96	-0.395682	0.13542	-2.9219	0.00347905	0.0212911
Zfrp8	136.815	1.21724	0.41665	2.92149	0.00348362	0.0213022
Pka-R2	335.036	0.834215	0.285556	2.92137	0.00348496	0.0213022
lncRNA:CR44997	31.385	-1.0096	0.345698	-2.92046	0.00349513	0.0213519
Zw	80.3796	1.49797	0.513146	2.91919	0.00350938	0.0214255
mts	1957.02	0.424846	0.145553	2.91885	0.00351331	0.0214255
Ote	17.0397	2.49662	0.855347	2.91884	0.00351336	0.0214255
Vhl	83.2197	-0.720442	0.246911	-2.91782	0.00352483	0.0214829
babos	90.2318	0.995951	0.341493	2.91646	0.00354033	0.0215647
Rab3-GAP	95.0062	0.989343	0.33927	2.91609	0.00354443	0.0215771
Reg-2	39.3235	1.66751	0.572179	2.91432	0.00356464	0.0216875
CG40486	167.007	2.64587	0.908519	2.91228	0.00358797	0.0218073
CG4766	62.3271	-1.7432	0.598579	-2.91224	0.00358852	0.0218073
AsnS	427.778	0.636	0.218421	2.91181	0.00359346	0.0218246
Mec2	212.692	1.1915	0.40939	2.91042	0.00360942	0.0219055
Hexim	154.095	-0.710974	0.244297	-2.91029	0.00361099	0.0219055
CG30154	16.0093	1.82474	0.627258	2.90907	0.00362507	0.0219782
tut	19.7231	2.31587	0.797344	2.90448	0.00367859	0.0222897
CG32681	20.0957	-1.56844	0.54011	-2.90393	0.00368511	0.0223162
CG12321	64.7376	0.826236	0.284583	2.90332	0.00369229	0.0223467
ND-24	449.42	-0.488895	0.168405	-2.9031	0.0036949	0.0223495
Ahcy	215.632	0.439953	0.151633	2.90144	0.0037145	0.0224551
spen	1940.85	0.430565	0.148451	2.90039	0.00372701	0.0225177
scb	222.891	0.749177	0.25843	2.89896	0.00374404	0.0226074
Gyc88E	123.609	-0.998013	0.344618	-2.89599	0.0037796	0.0228089
CG5504	258.311	-0.526585	0.181874	-2.89533	0.00378759	0.0228439
Nacalpha	1556.62	0.364633	0.126009	2.8937	0.00380732	0.0229496
CG8321	444.555	0.493979	0.170736	2.89324	0.0038129	0.0229646
pigs	969.191	0.638838	0.220812	2.89313	0.00381421	0.0229646
pns	488.117	-0.484547	0.167507	-2.89269	0.00381958	0.0229829
aurB	7.42367	3.97434	1.37401	2.89252	0.00382166	0.0229829
CG34215	46.9484	1.74689	0.60418	2.89134	0.003836	0.0230558
BomS3	32.3651	1.66605	0.576474	2.89007	0.00385157	0.023136
MED1	235.125	-0.489132	0.169307	-2.88903	0.00386433	0.0231993
CG5805	331.635	-0.532711	0.184442	-2.88822	0.00387429	0.0232457
Syn	965.452	-0.620396	0.214903	-2.88686	0.00389106	0.023333
CecC	24.5557	2.69904	0.935186	2.8861	0.00390043	0.0233756
Rcd5	190.425	0.590534	0.204661	2.88543	0.00390881	0.0234124
PPO2	2404.54	-3.07299	1.06618	-2.88225	0.00394842	0.0236361
jing	275.714	-0.846461	0.293728	-2.88179	0.00395426	0.0236481
CG3764	344.636	-0.460006	0.159628	-2.88173	0.00395497	0.0236481
lncRNA:CR31781	24.3766	-4.52882	1.57212	-2.8807	0.00396787	0.0237117
drongo	1625.04	0.43831	0.152184	2.88014	0.00397501	0.0237386
Hf	116.079	0.919305	0.319209	2.87995	0.0039774	0.0237386
RabX4	282.049	-0.413176	0.143474	-2.8798	0.00397922	0.0237386
CG34166	16.1021	2.4184	0.840445	2.87752	0.00400815	0.0238881
Fbxl7	54.6775	1.79403	0.623477	2.87746	0.00400886	0.0238881
Kal1	57.5267	1.41838	0.493024	2.87689	0.00401614	0.0239179
CG18542	146.987	-0.524112	0.18223	-2.87609	0.00402629	0.0239596
CG17572	330.986	2.12052	0.73735	2.87586	0.00402929	0.0239596
DCX-EMAP	36.9802	1.3911	0.483726	2.8758	0.00403006	0.0239596
CG4476	57.5402	-6.218	2.16347	-2.87408	0.00405207	0.0240768
Ir41a	9.24648	2.57492	0.896042	2.87366	0.00405748	0.0240952
ru	23.7298	-2.06039	0.717453	-2.87181	0.00408129	0.0242228
CG11089	495.438	1.60441	0.558846	2.87093	0.00409266	0.0242765
CG31706	4857.46	-0.531289	0.185089	-2.87045	0.00409889	0.0242995
Tg	111.175	1.33767	0.466215	2.86921	0.00411496	0.024381
CG1648	2039.31	0.497247	0.173353	2.86841	0.00412542	0.0244291
mal	56.2074	1.5236	0.531279	2.8678	0.00413339	0.0244494
Tsp42Ej	974.326	-0.387635	0.135169	-2.86779	0.00413355	0.0244494
CG7970	133.206	0.660152	0.230273	2.86683	0.00414604	0.0245094
CG18273	35.001	1.37345	0.479177	2.86627	0.00415336	0.0245387
Sulf1	447.586	-0.661682	0.230945	-2.86511	0.00416865	0.0246151
nrv1	533.927	1.5456	0.539552	2.86459	0.00417545	0.0246413
haf	104.749	-0.896201	0.31289	-2.86427	0.00417973	0.0246526
Arl4	647.733	-0.485026	0.169384	-2.86347	0.00419033	0.0247011
HisCl1	96.2104	0.96072	0.335537	2.86323	0.00419346	0.0247056
CG15556	17.1362	2.67126	0.933168	2.86257	0.00420226	0.0247435
CG4882	209.303	-0.607224	0.212259	-2.86077	0.00422616	0.0248701
CG9119	107.225	-1.56566	0.547449	-2.85992	0.00423749	0.0249139
ics	140.407	0.85868	0.300253	2.85985	0.00423837	0.0249139
lncRNA:CR44024	64.0211	-1.01544	0.355243	-2.85842	0.00425755	0.0250125
Magi	110.788	0.77311	0.270528	2.85778	0.00426614	0.0250489
vsg	6250.96	0.59526	0.208315	2.85749	0.00427002	0.0250575
PICK1	169.237	-0.721414	0.25248	-2.8573	0.00427256	0.0250583
Rab19	169.486	0.614143	0.215008	2.85637	0.00428518	0.0251182
CG13920	181.687	-0.660496	0.231273	-2.85592	0.0042912	0.0251394
CG7840	50.532	0.793267	0.277827	2.85525	0.00430024	0.0251639
Fatp3	150.61	-0.923739	0.323538	-2.85512	0.00430208	0.0251639
VhaAC45	2309.49	0.263676	0.0923533	2.85508	0.00430263	0.0251639
Tmc	14.0806	-2.45688	0.860754	-2.85434	0.00431264	0.0252082
Su(var)2-10	441.938	-0.472821	0.165674	-2.85392	0.00431834	0.0252244
nSyb	2694.88	-0.483625	0.169468	-2.85378	0.00432024	0.0252244
Vmat	6096.68	0.522605	0.183187	2.85285	0.00433291	0.0252842
CG31849	63.2612	-1.19192	0.417925	-2.852	0.00434458	0.0253381
LeuRS-m	146.184	-1.08812	0.381578	-2.85163	0.00434961	0.0253504
SerRS-m	97.3199	-0.848575	0.297598	-2.85142	0.00435249	0.0253504
CG1307	351.169	0.479041	0.168007	2.85131	0.00435398	0.0253504
RhoGAP93B	398.371	-0.636796	0.223388	-2.85062	0.00436337	0.0253898
Akt1	88.5122	0.735693	0.258102	2.8504	0.00436648	0.0253898
lncRNA:CR43253	4.08608	3.99535	1.40174	2.85028	0.00436806	0.0253898
Bap60	279.793	-0.498452	0.174912	-2.84973	0.00437568	0.0254199
CG31717	270.832	0.497156	0.174524	2.84864	0.00439063	0.0254926
CG32638	482.813	0.553861	0.194458	2.84823	0.00439636	0.0255116
beat-Ib	118.941	-1.198	0.420642	-2.84803	0.00439901	0.0255128
Duox	3.13305	-4.62851	1.62583	-2.84686	0.00441522	0.0255925
smg	266.119	-0.408171	0.14341	-2.84618	0.00442475	0.0256335
lncRNA:CR45251	33.7216	1.10237	0.387457	2.84513	0.0044393	0.0257035
CG10513	1542.07	-0.558312	0.196255	-2.84483	0.00444347	0.0257134
CG14562	210.092	-0.736153	0.258821	-2.84426	0.00445149	0.0257455
CG13077	918.284	2.33173	0.819878	2.84399	0.0044552	0.0257527
Rrp42	47.7282	0.957522	0.33673	2.84359	0.00446084	0.025771
CG3036	771.903	1.45341	0.511392	2.84206	0.00448229	0.0258806
Rab4	1043.48	-0.361186	0.127168	-2.84023	0.00450815	0.0260155
Lrt	32.6304	-2.41443	0.850365	-2.83929	0.00452144	0.0260777
Clic	585.017	0.504682	0.177777	2.83885	0.00452771	0.0260994
CG9391	386.354	0.46549	0.16401	2.83818	0.00453721	0.0261398
GABA-B-R3	194.176	-0.929216	0.327732	-2.83529	0.00457843	0.0263627
Arts	155.153	-0.615108	0.21699	-2.83473	0.00458644	0.0263942
CG1677	717.36	-0.550754	0.194321	-2.83426	0.00459326	0.0264188
Osi24	3.61047	-5.02344	1.7729	-2.83346	0.00460472	0.0264702
CG2225	256.981	0.432414	0.152662	2.83249	0.00461864	0.0265355
CG6191	32.5738	-0.892441	0.315143	-2.83186	0.00462785	0.0265738
CG4962	32.2358	3.41372	1.20609	2.83041	0.00464886	0.0266797
Ank	1090.12	-0.431789	0.152602	-2.8295	0.00466208	0.0267409
CG11597	13.7562	-2.20651	0.780227	-2.82803	0.00468349	0.026831
CG42495	75.5107	-0.842496	0.297931	-2.82782	0.00468655	0.026831
Df31	649.828	-0.413048	0.14607	-2.82775	0.00468768	0.026831
lncRNA:CR44809	3.05787	4.70141	1.66262	2.82772	0.00468808	0.026831
AstC	278.8	-2.6328	0.931294	-2.82703	0.0046982	0.0268741
CG3500	73.4278	0.859674	0.304343	2.82469	0.00473261	0.0270561
Muc91C	7.65116	3.01892	1.06914	2.8237	0.00474733	0.0271254
osa	911.982	-0.383278	0.135785	-2.82267	0.00476254	0.0271974
CG1090	591.218	-0.609387	0.215972	-2.82161	0.00477838	0.0272644
CG32195	255.676	0.764699	0.271023	2.82153	0.00477951	0.0272644
lncRNA:CR45409	71.9956	-0.88787	0.314845	-2.82002	0.00480203	0.0273779
Hers	947.753	0.409009	0.14505	2.81978	0.00480573	0.027384
nesd	9.90299	3.52958	1.25185	2.8195	0.00480991	0.0273923
Pli	569.621	-0.464304	0.164688	-2.8193	0.0048129	0.0273923
Nost	81.0477	1.17377	0.416392	2.8189	0.0048188	0.0273923
Art2	12.2346	-2.07472	0.736018	-2.81884	0.00481979	0.0273923
Lpin	1316.85	-0.398763	0.141465	-2.8188	0.00482034	0.0273923
Hrb87F	630.217	0.378678	0.134436	2.81679	0.00485069	0.0275498
CG8108	894.621	-0.369205	0.131116	-2.81586	0.00486464	0.0276031
CG3107	338.922	-0.453406	0.161021	-2.81581	0.00486537	0.0276031
CG32568	21.1015	-1.81484	0.645071	-2.81339	0.00490223	0.0277971
viaf	405.936	0.463165	0.164746	2.81139	0.00493273	0.0279548
dpr18	377.874	-0.844339	0.300499	-2.80979	0.00495741	0.0280794
Mco3	2.74045	-4.05947	1.4456	-2.80815	0.00498273	0.0282075
COX7AL	7.78248	3.05676	1.08881	2.80744	0.00499368	0.0282541
Atg8a	5523.63	0.30655	0.109329	2.80393	0.00504834	0.0285423
CG7011	80.95	0.798396	0.284753	2.80382	0.00505009	0.0285423
CG6923	203.647	-0.551907	0.196947	-2.80232	0.00507371	0.0286581
CG31174	9.63791	-2.67824	0.955809	-2.80207	0.00507762	0.0286581
l(2)k09848	67.7134	1.27786	0.456054	2.80199	0.00507883	0.0286581
piwi	6.29071	3.20329	1.14346	2.8014	0.00508813	0.0286951
spartin	63.0962	0.956938	0.341651	2.80092	0.0050957	0.0287222
CG13794	69.7244	2.50574	0.894953	2.79985	0.00511262	0.0287956
CG7990	362.319	-0.569539	0.203425	-2.79975	0.00511425	0.0287956
CG17841	2309.15	-0.346277	0.123721	-2.79885	0.00512845	0.02886
CG8301	160.526	-0.816115	0.291662	-2.79815	0.00513964	0.028901
scra	11.5067	-3.21554	1.14921	-2.79805	0.00514129	0.028901
Syt14	144.03	-1.24531	0.445139	-2.79757	0.00514883	0.0289269
CG9752	12.8119	1.93886	0.693092	2.79741	0.00515144	0.0289269
CG10650	7.68133	-2.92975	1.04748	-2.79694	0.00515893	0.0289534
DCP2	464.208	0.662456	0.236918	2.79614	0.00517171	0.0290095
Rpt1	588.146	0.42323	0.151383	2.79577	0.0051777	0.0290208
lncRNA:let7C	72.6422	0.964225	0.3449	2.79567	0.0051793	0.0290208
CG12994	129.221	-1.0791	0.386263	-2.7937	0.00521094	0.0291824
CG4318	2.55817	3.9474	1.41333	2.79298	0.00522254	0.0292316
CG31300	379.766	1.55418	0.5566	2.79228	0.00523379	0.0292789
Pdp1	1032.2	0.614836	0.220276	2.79121	0.00525118	0.0293604
CG10209	145.722	-0.59851	0.214666	-2.78809	0.00530193	0.0296283
Coop	34.4956	1.47503	0.529114	2.78773	0.00530788	0.0296456
vlc	321.636	-0.468395	0.168046	-2.7873	0.00531498	0.0296609
Ilp7	2.49111	-4.53643	1.62759	-2.78722	0.00531631	0.0296609
CG10384	198.993	-0.990368	0.355382	-2.78677	0.00532358	0.0296856
Or45a	69.1438	-0.922912	0.331433	-2.78461	0.00535921	0.0298638
Hsp60A	2041.95	-0.351935	0.126394	-2.78443	0.00536211	0.0298638
CG12299	193.005	-0.811727	0.291536	-2.78431	0.00536413	0.0298638
vnd	10.506	2.0282	0.729412	2.78059	0.00542603	0.0301922
TTLL1B	16.3637	-1.74741	0.628675	-2.77951	0.00544417	0.0302722
CG5390	724.266	0.53179	0.191336	2.77935	0.00544679	0.0302722
en	16.0462	2.41	0.867151	2.77921	0.00544911	0.0302722
GstS1	1039.71	0.491863	0.177038	2.7783	0.00546442	0.0303411
Mmp2	354.299	0.511993	0.184299	2.77806	0.00546842	0.0303471
MAGE	68.2631	0.837435	0.301469	2.77785	0.00547205	0.0303511
Rsph3	31.4784	-1.54991	0.558216	-2.77654	0.00549411	0.0304573
kek4	180.792	0.985036	0.354836	2.77603	0.00550268	0.0304665
crim	78.2972	1.07008	0.385484	2.77593	0.00550441	0.0304665
otk	48.1775	-1.31318	0.473089	-2.77576	0.00550721	0.0304665
Jarid2	655.593	-0.382553	0.13782	-2.77575	0.00550748	0.0304665
Atg4b	157.335	-0.55567	0.200226	-2.77521	0.00551662	0.0304877
CG16753	71.4674	0.702576	0.253164	2.77518	0.00551716	0.0304877
be	292.857	0.599901	0.216269	2.77387	0.0055394	0.0305879
CG13850	159.32	-0.811646	0.292615	-2.77377	0.00554115	0.0305879
CG10802	139.353	0.619393	0.22334	2.77331	0.00554888	0.0306143
CG14253	28.5374	1.26222	0.455226	2.77273	0.00555882	0.0306529
Hrs	378.809	0.567612	0.204743	2.77232	0.00556589	0.0306757
RpL39	1505.31	0.633869	0.228682	2.77184	0.00557413	0.0307048
Fis1	945.947	-0.296156	0.106861	-2.7714	0.00558157	0.0307296
CG11883	460.907	-0.447932	0.161649	-2.77101	0.00558832	0.0307435
snoRNA:185	2.85817	3.40538	1.22901	2.77084	0.0055912	0.0307435
CG11141	279.274	0.666941	0.240709	2.77074	0.00559294	0.0307435
lncRNA:CR44628	7.14886	-2.4004	0.867574	-2.7668	0.00566097	0.031101
CG10803	152.043	0.881783	0.318723	2.76662	0.00566413	0.031102
RhoGDI	1442.18	0.625578	0.226164	2.76604	0.00567421	0.0311409
Pepck2	37.1715	2.02419	0.731852	2.76584	0.00567756	0.0311429
kraken	290.284	0.720389	0.2605	2.76541	0.00568518	0.0311683
CG2065	128.597	0.799714	0.289275	2.76455	0.00570022	0.0312277
CG8086	118.351	0.912467	0.330092	2.76428	0.00570489	0.0312277
CG4049	219.533	-0.679817	0.24593	-2.76427	0.00570501	0.0312277
CG13248	424.575	-0.684454	0.247692	-2.76333	0.00572154	0.0313018
Cnot4	876.485	-0.362288	0.131115	-2.76314	0.00572488	0.0313036
Nepl9	242.805	1.02463	0.370858	2.76286	0.00572967	0.0313134
VhaM9.7-c	175.786	0.574838	0.20826	2.76019	0.00577679	0.0315544
CG2201	665.693	1.3216	0.47886	2.7599	0.00578196	0.0315661
cyr	2.98851	-4.64124	1.68198	-2.75939	0.0057909	0.0315983
Nrx-1	1399.89	-0.439621	0.159347	-2.7589	0.00579967	0.0316022
tsl	138.336	1.15285	0.417871	2.75887	0.00580018	0.0316022
qvr	1335.98	-0.536949	0.194629	-2.75884	0.0058007	0.0316022
Ugt35E1	6.4834	-3.15986	1.14545	-2.75862	0.00580458	0.0316067
CG6337	2.80131	3.93262	1.42581	2.75817	0.00581267	0.0316343
mRpL10	154.292	-0.498858	0.180899	-2.75766	0.00582159	0.0316663
inaC	202.15	-0.681937	0.247395	-2.75647	0.00584287	0.0317655
grh	82.0931	2.23024	0.809162	2.75623	0.00584714	0.0317721
nod	33.9652	1.55551	0.564611	2.75502	0.00586892	0.0318738
Gasz	172.448	-0.522617	0.189846	-2.75285	0.00590783	0.0320684
parvin	241.174	0.552177	0.200671	2.75165	0.00592954	0.0321695
CG15431	228.658	-0.795988	0.289347	-2.75098	0.00594168	0.0322066
rgn	399.496	-0.551523	0.200486	-2.75093	0.00594256	0.0322066
lncRNA:CR44353	5.78455	2.4165	0.878716	2.75004	0.00595884	0.0322781
Orct2	270.244	0.778355	0.283155	2.74887	0.00598018	0.0323721
mt:tRNA:Thr-TGT	3.36297	3.36585	1.22451	2.74874	0.00598241	0.0323721
Rpt3	521.338	0.4571	0.166376	2.74739	0.00600718	0.0324893
Pfdn1	105.676	0.643737	0.234529	2.7448	0.00605469	0.0327156
stc	208.025	0.678149	0.24708	2.74465	0.00605752	0.0327156
CG42613	3711.1	-0.431523	0.157226	-2.7446	0.00605844	0.0327156
nop5	84.6984	0.885115	0.322644	2.74332	0.00608221	0.0328249
Pglym78	2778.2	-0.297471	0.108441	-2.74317	0.00608499	0.0328249
tfc	15.1704	-1.99191	0.726232	-2.7428	0.00609172	0.0328406
SerRS	221.994	0.45736	0.166757	2.74267	0.0060942	0.0328406
CG5059	1235.36	0.495485	0.180686	2.74224	0.00610215	0.0328665
Vsx1	18.9463	-1.9185	0.699806	-2.74147	0.00611647	0.0329172
Nepl3	26.5718	1.57183	0.573368	2.74139	0.00611789	0.0329172
GluRIA	198.965	-0.790942	0.28864	-2.74024	0.00613941	0.033016
ca	246.867	-0.520656	0.190075	-2.73921	0.00615875	0.0330907
CG33062	2.08237	-4.19023	1.52975	-2.73916	0.00615965	0.0330907
18SrRNA-Psi:CR41602	31040.1	0.478037	0.174592	2.73802	0.00618102	0.0331884
lncRNA:CR45669	4.43103	-3.18221	1.16284	-2.73659	0.00620789	0.0333155
CG40485	3446.7	2.35372	0.860306	2.73591	0.00622076	0.0333674
CG12091	1034.01	-0.365535	0.133637	-2.73529	0.00623257	0.033396
CG3625	389.112	-0.471416	0.17235	-2.73523	0.00623375	0.033396
CG14043	240.536	-0.553957	0.202535	-2.73512	0.00623571	0.033396
cana	79.4528	1.0806	0.395126	2.73482	0.00624151	0.0334099
CG8314	214.489	0.602056	0.220204	2.73408	0.00625548	0.0334674
Ir85a	25.8656	-1.65945	0.607122	-2.73331	0.00627014	0.0335131
CycA	39.1257	-1.43287	0.524229	-2.73329	0.00627045	0.0335131
CG9377	6600.24	-0.518226	0.18964	-2.73268	0.00628214	0.0335584
CG5466	302.203	-0.547644	0.200497	-2.73143	0.00630592	0.0336682
CR13656	28.94	-1.17799	0.431334	-2.73104	0.00631349	0.0336848
RhoGAP15B	231.855	0.761202	0.278745	2.73081	0.00631783	0.0336848
CG12213	413.395	-0.534487	0.195737	-2.73064	0.00632108	0.0336848
eEF2	6952.68	0.258971	0.0948435	2.73051	0.00632374	0.0336848
CG9205	285.056	0.391116	0.143244	2.73043	0.00632519	0.0336848
Past1	986.575	-0.381498	0.13983	-2.7283	0.00636609	0.0338853
Cad89D	15.5928	3.29992	1.20972	2.72783	0.00637516	0.0339162
CG9005	468.73	-0.455024	0.16683	-2.72747	0.00638223	0.0339365
CG31687	64.6674	0.848787	0.311301	2.72659	0.00639934	0.0340102
Cht2	373.346	0.579054	0.212463	2.72544	0.00642167	0.0341114
ClC-a	1746.5	-0.383562	0.140766	-2.72481	0.00643384	0.0341587
asRNA:CR45376	25.3999	2.31568	0.850203	2.72368	0.00645585	0.0342581
Treh	12239.9	-0.388385	0.142605	-2.7235	0.00645948	0.0342599
CG32295	3.82383	-3.73445	1.37168	-2.72255	0.00647802	0.0343407
CG10188	276.099	-0.653829	0.240248	-2.72148	0.00649899	0.0344344
wrapper	272.518	-0.787841	0.28953	-2.7211	0.0065065	0.0344567
CG7518	483.558	-0.392055	0.144144	-2.71988	0.00653054	0.0345664
bbg	117.426	0.946609	0.348123	2.71918	0.00654436	0.034622
CG31122	541.896	-0.38469	0.141499	-2.71869	0.00655417	0.0346563
Rcd6	5.98392	2.99921	1.10369	2.71744	0.00657891	0.0347594
CG1139	15.178	3.00002	1.10402	2.71737	0.00658033	0.0347594
7B2	2375.12	-0.529036	0.194728	-2.7168	0.00659168	0.0348017
BBS9	11.988	2.38434	0.877822	2.7162	0.00660353	0.034832
imd	143.962	0.647254	0.238296	2.71617	0.00660411	0.034832
puml	642.331	0.521659	0.192076	2.7159	0.00660961	0.0348434
CG31388	70.793	-1.09446	0.403147	-2.71481	0.00663146	0.0349409
PGRP-LF	43.9282	1.36372	0.50286	2.71193	0.00668933	0.0352187
CG34398	461.275	2.30005	0.848148	2.71185	0.00669095	0.0352187
lncRNA:CR44320	38.6432	-1.23524	0.455656	-2.71091	0.0067099	0.0353006
CG17691	579.539	-0.427892	0.157854	-2.71067	0.00671465	0.0353078
Nxt1	93.666	0.750122	0.276755	2.71042	0.0067198	0.0353171
WDR79	81.7776	0.819596	0.302511	2.70931	0.00674241	0.0354156
p47	250.265	0.523283	0.193153	2.70916	0.00674534	0.0354156
CG6621	224.73	-0.572844	0.211496	-2.70853	0.00675814	0.0354649
SkpA	1588.2	0.270701	0.0999546	2.70824	0.00676418	0.0354747
CAH2	1053.66	1.76946	0.653395	2.70811	0.0067668	0.0354747
step	667.179	-0.441582	0.163111	-2.70725	0.00678424	0.0355482
Mhcl	718.914	-0.318918	0.117809	-2.70707	0.00678795	0.0355498
CG14314	153.977	-0.842653	0.311327	-2.70665	0.00679662	0.0355773
CG6689	278.565	0.445455	0.164661	2.70529	0.0068244	0.0357047
CG4297	388.995	-0.45038	0.16653	-2.70449	0.00684088	0.035773
lncRNA:CR34044	4.51457	-3.18284	1.17698	-2.70423	0.00684633	0.0357836
CG14275	1002.85	2.28509	0.84517	2.7037	0.00685723	0.0357956
CG45002	300.439	-0.693355	0.256448	-2.70368	0.00685759	0.0357956
lwr	640.537	-0.35572	0.131572	-2.70362	0.00685893	0.0357956
Vinc	630.795	0.387779	0.143476	2.70275	0.00687681	0.0358709
[truncated: 187 more rows]

## Sheet: Table S4 - brain
Table S4. Differentially expressed genes between d70 and d5 in whole brain (56F03, 10E12, and 86E01 driver lines combined)
	baseMean	log2fc(d70/d5)	lfcSE	stat	pvalue	padj	promote larger lipids (Guo et al., 2018)
CG8620	185.102	3.7388	0.186939	20.0001	5.49479e-89	6.0646e-85
Ldh	250.775	4.37417	0.238013	18.3778	1.97685e-75	1.09093e-71
dpy	512.15	5.0462	0.290407	17.3763	1.24724e-67	4.58861e-64
Argk	9406.83	-0.852487	0.0534361	-15.9534	2.69848e-57	7.44578e-54
Arc1	1607.62	3.7171	0.280994	13.2284	6.01557e-40	1.11889e-36
lncRNA:Hsromega	19376.6	-1.85929	0.140562	-13.2276	6.0826e-40	1.11889e-36
porin	3107.96	-1.08468	0.083715	-12.9568	2.15091e-38	3.39137e-35
PyK	3754.34	-0.801288	0.064524	-12.4184	2.07567e-35	2.86365e-32
CR10102	426.579	3.67685	0.300552	12.2337	2.05441e-34	2.5194e-31
Pabp2	334.165	1.14996	0.0947667	12.1346	6.92537e-34	7.64353e-31
sesB	7231.47	-0.937546	0.080399	-11.6612	2.01252e-31	2.01929e-28
ATPsynC	6072.49	-0.763358	0.0671166	-11.3736	5.65953e-30	5.20535e-27
Xrp1	1505.54	1.33956	0.118288	11.3246	9.91175e-30	8.41508e-27
ATPsyngamma	1223.62	-1.06569	0.0949627	-11.2222	3.17367e-29	2.50199e-26
Cyt-c1	1360.21	-0.732464	0.065485	-11.1852	4.81724e-29	3.54453e-26
Mpc1	246.596	-1.17735	0.107827	-10.9188	9.37239e-28	6.46519e-25
Hsp70Aa	326.097	1.74065	0.162733	10.6964	1.05864e-26	6.87305e-24
ATPsynbeta	5636.74	-0.746337	0.0710049	-10.5111	7.68247e-26	4.71064e-23
snoRNA:Psi18S-1377b	40.0841	2.99982	0.290045	10.3426	4.51973e-25	2.62549e-22
CG7430	924.814	-0.760062	0.0739585	-10.2769	8.95854e-25	4.94377e-22
Atpalpha	17079.7	-0.626757	0.0610698	-10.263	1.0348e-24	5.43863e-22
UQCR-C2	1502.53	-0.893123	0.0885673	-10.0841	6.49524e-24	3.25855e-21
MFS3	68.5592	2.55808	0.256943	9.95584	2.37811e-23	1.14118e-20
Idh3a	983.796	-0.795652	0.0801065	-9.93243	3.00828e-23	1.38343e-20
CR43086	37.0694	3.8031	0.393368	9.66805	4.12141e-22	1.81952e-19
nrv3	13121.2	-0.91103	0.0946135	-9.62896	6.03388e-22	2.56138e-19
Npc2b	161.559	2.55585	0.265934	9.61088	7.19328e-22	2.94045e-19
CG9837	97.4729	2.85689	0.305242	9.35942	8.01723e-21	3.16022e-18
pros	16824.8	-1.0317	0.110391	-9.34584	9.11626e-21	3.46952e-18
CG7130	33.5465	3.55972	0.387873	9.17755	4.41021e-20	1.62252e-17
ScsbetaA	1431.25	-0.66006	0.0732869	-9.00652	2.12704e-19	7.57294e-17
CG12091	994.435	-0.587145	0.0653922	-8.97883	2.73673e-19	9.43915e-17
vri	85.4379	1.39844	0.158339	8.83196	1.02855e-18	3.44004e-16
CG33144	1392.83	0.996768	0.113706	8.76617	1.84848e-18	6.00051e-16
CG15784	94.4724	3.54898	0.405322	8.75595	2.02384e-18	6.38202e-16
mAcon1	2210.03	-0.608979	0.0698353	-8.72022	2.77654e-18	8.51242e-16
bru1	485.881	0.833958	0.0957471	8.71001	3.03857e-18	9.06397e-16
CG43740	435.832	1.13602	0.130915	8.67754	4.04418e-18	1.17462e-15
muc	857.832	-0.864449	0.100342	-8.61503	6.99225e-18	1.97881e-15
Irbp	67.0819	1.6251	0.190938	8.51118	1.7217e-17	4.75061e-15
Sfxn2	338.767	-1.02908	0.121502	-8.46963	2.46176e-17	6.62695e-15
Rop	2333.63	-0.930731	0.110371	-8.43278	3.37559e-17	8.87057e-15
veli	371.067	-0.948686	0.115406	-8.2204	2.02823e-16	5.20596e-14
Dscam3	978.102	0.785669	0.0972377	8.07988	6.48329e-16	1.62627e-13
snoRNA:Psi28S-2179	20.6767	4.6206	0.575495	8.02891	9.83437e-16	2.41204e-13
lncRNA:CR43651	74.2584	1.72988	0.21627	7.9987	1.25737e-15	3.01686e-13
Trpm	497.921	0.97611	0.123708	7.89045	3.01092e-15	7.07054e-13
Pdha	1134.97	-0.698902	0.0887583	-7.87421	3.42904e-15	7.88465e-13
AcCoAS	1545.01	-0.557466	0.0711166	-7.83876	4.5501e-15	1.02489e-12
ND-75	1105.3	-0.830166	0.106248	-7.81345	5.56437e-15	1.22828e-12
Gycalpha99B	1619.64	-0.721592	0.0934836	-7.71891	1.17327e-14	2.5391e-12
Myc	526.317	1.81031	0.23696	7.63975	2.1764e-14	4.6194e-12
CG17549	84.8951	2.90903	0.385666	7.54288	4.59717e-14	9.57339e-12
UQCR-C1	2076.94	-0.750571	0.10001	-7.50499	6.14349e-14	1.25566e-11
Vha55	3396.38	-0.50899	0.068232	-7.4597	8.67211e-14	1.74026e-11
Mpcp2	3177.89	-1.27087	0.171809	-7.39701	1.39288e-13	2.74521e-11
Atox1	429.285	-0.832754	0.112785	-7.38354	1.54131e-13	2.97402e-11
sona	61.927	1.74785	0.236781	7.3817	1.56286e-13	2.97402e-11
snoRNA:Psi18S-1377a	41.7419	3.01559	0.412951	7.30254	2.82384e-13	5.28249e-11
Gadd45	81.6696	1.72796	0.237516	7.27517	3.45996e-13	6.3646e-11
HmgD	601.056	0.723666	0.0998927	7.24444	4.34243e-13	7.85694e-11
lncRNA:CR44922	381.364	-0.879205	0.121403	-7.24203	4.42005e-13	7.86841e-11
lncRNA:CR42862	6373.3	0.978609	0.13698	7.1442	9.0522e-13	1.58586e-10
Droj2	2101.26	-0.388026	0.0543393	-7.1408	9.27897e-13	1.58777e-10
Alas	487.73	-0.877234	0.122866	-7.13974	9.35085e-13	1.58777e-10
Mdh2	1984.89	-0.764988	0.107259	-7.13214	9.88193e-13	1.65253e-10
CG32683	403.326	0.962199	0.135036	7.12551	1.03697e-12	1.70821e-10
CG17816	2202.81	0.315448	0.0443738	7.10888	1.16987e-12	1.8988e-10
lncRNA:CR31451	49325.6	-0.909731	0.128326	-7.08922	1.34872e-12	2.15737e-10
AP-2mu	654.284	-1.19636	0.16893	-7.08198	1.42104e-12	2.24058e-10
slgA	2832.47	-0.569816	0.0810041	-7.03441	2.00109e-12	3.10563e-10
CG34265	8.52014	6.68703	0.95085	7.03269	2.02596e-12	3.10563e-10
RhoGAP19D	962.847	0.504745	0.0718907	7.02101	2.20276e-12	3.33039e-10
CG6329	4444.03	-0.816676	0.117222	-6.9669	3.23999e-12	4.8324e-10
Vha68-1	3154.51	-0.75808	0.108896	-6.96152	3.36627e-12	4.95381e-10
CG6621	212.845	0.868657	0.126297	6.87787	6.07526e-12	8.82271e-10
TM4SF	2200.72	-1.38952	0.202268	-6.8697	6.43358e-12	9.22174e-10
Nop60B	136.202	1.18595	0.173009	6.85485	7.13863e-12	1.01012e-09
PPO1	172.107	-4.09059	0.602027	-6.79469	1.08546e-11	1.51649e-09
CG31808	1505.16	-1.01141	0.149373	-6.77103	1.27865e-11	1.76405e-09
GalT1	172.443	-1.03508	0.153214	-6.75578	1.42067e-11	1.9358e-09
FANCI	20.7714	2.77063	0.411925	6.72605	1.74326e-11	2.34638e-09
temp	450.765	-0.855911	0.127454	-6.71547	1.87459e-11	2.49182e-09
alphaSnap	2415.05	-0.55701	0.0829652	-6.71378	1.89647e-11	2.49182e-09
CG31345	114.812	-1.62789	0.243119	-6.69587	2.1439e-11	2.78379e-09
zip	880.695	0.487936	0.0730625	6.67834	2.41668e-11	3.10151e-09
lncRNA:noe	299951	-1.16761	0.175211	-6.66402	2.66445e-11	3.38018e-09
dl	72.7686	1.38424	0.210636	6.57173	4.97355e-11	6.17083e-09
Nrg	1294.74	0.652105	0.09923	6.57165	4.97602e-11	6.17083e-09
CG13185	96.0177	1.61707	0.246683	6.55525	5.55501e-11	6.81229e-09
CoRest	517.391	0.676246	0.103296	6.54669	5.88258e-11	7.13473e-09
Cyp4p1	36.1322	2.65126	0.405269	6.54197	6.07132e-11	7.2836e-09
Iml1	557.667	0.98344	0.150846	6.51952	7.05344e-11	8.37084e-09
CG33199	179.84	-1.21972	0.188272	-6.47851	9.26322e-11	1.08764e-08
lncRNA:CR42646	10.111	5.72273	0.891008	6.42276	1.33827e-10	1.55479e-08
Cad99C	25.277	3.77532	0.590055	6.39824	1.57174e-10	1.79196e-08
CG12698	15.4292	3.36973	0.52669	6.39794	1.57489e-10	1.79196e-08
CG18213	56.4278	1.36437	0.213449	6.39202	1.63708e-10	1.84372e-08
CG17493	691.129	-1.0977	0.172096	-6.37841	1.78931e-10	1.99481e-08
CG11076	423.39	-0.65986	0.103547	-6.37255	1.85909e-10	2.05187e-08
Ank2	6099.17	0.557918	0.0878788	6.34872	2.17112e-10	2.37253e-08
Tsp42Ed	223.9	2.67914	0.424314	6.31406	2.71809e-10	2.94113e-08
Patsas	188.639	-0.870233	0.137922	-6.30958	2.79789e-10	2.99809e-08
ATPsynB	1476.62	-0.889297	0.141044	-6.30512	2.87969e-10	3.05607e-08
sNPF-R	407.178	0.689629	0.109441	6.30136	2.95049e-10	3.10138e-08
dgt2	51.259	1.8089	0.287775	6.28583	3.26109e-10	3.39553e-08
Gat	2032.43	-1.52221	0.24239	-6.27998	3.38608e-10	3.49273e-08
Ote	14.8426	2.73735	0.436569	6.27015	3.60701e-10	3.68616e-08
CG18815	960.019	-0.438334	0.0701052	-6.25252	4.03894e-10	4.0897e-08
CG31955	25.8074	3.16472	0.508368	6.22526	4.80748e-10	4.82365e-08
XRCC1	105.096	1.2035	0.193572	6.21731	5.0576e-10	5.02889e-08
shot	3360	1.17503	0.189229	6.20959	5.31235e-10	5.23504e-08
stw	53.6142	2.16266	0.350113	6.17702	6.53222e-10	6.38019e-08
mlt	1540.83	-0.734242	0.118958	-6.17227	6.7315e-10	6.51715e-08
CG6330	492.255	-0.89828	0.146349	-6.13793	8.36062e-10	8.02401e-08
CG7582	368.855	-1.12297	0.183988	-6.1035	1.03769e-09	9.8622e-08
Vha26	2837.07	-0.686364	0.112494	-6.10135	1.05174e-09	9.8622e-08
CG15096	26.5714	4.66479	0.7646	6.10095	1.0544e-09	9.8622e-08
snoRNA:Psi18S-1377c	20.8515	3.49232	0.575411	6.06927	1.28492e-09	1.18204e-07
Vhl	91.1922	-0.917893	0.151237	-6.06924	1.28518e-09	1.18204e-07
gce	279.545	0.86108	0.142586	6.03902	1.55056e-09	1.41434e-07
CG7781	1840.44	-0.601289	0.0995917	-6.03754	1.56483e-09	1.41566e-07
Ugt35B1	1046.63	-1.25709	0.208338	-6.03389	1.6006e-09	1.42699e-07
CG2680	150.911	-1.53548	0.254488	-6.03363	1.60321e-09	1.42699e-07
srl	86.4539	0.919675	0.152691	6.02312	1.71087e-09	1.51063e-07
SLC22A	84.9184	-1.94192	0.323152	-6.00932	1.86305e-09	1.63194e-07
Pp2A-29B	802.378	-0.661883	0.110244	-6.00379	1.92763e-09	1.67522e-07
sotv	349.537	-0.707526	0.118084	-5.99172	2.07633e-09	1.79035e-07
CG5028	877.134	-1.14839	0.191767	-5.98848	2.1181e-09	1.79911e-07
l(3)02640	469.451	-0.719089	0.12008	-5.9884	2.11909e-09	1.79911e-07
side-III	945.611	0.697292	0.116707	5.97475	2.30444e-09	1.94153e-07
lncRNA:CR45962	43.4626	1.44626	0.24288	5.95465	2.60635e-09	2.17927e-07
Xe7	1177.64	0.420178	0.0708618	5.92954	3.03791e-09	2.52101e-07
btsz	764.181	0.694453	0.117235	5.92362	3.14937e-09	2.594e-07
l(2)k09913	1305.29	-0.53869	0.0909668	-5.92183	3.18382e-09	2.60295e-07
RhoGAP15B	50.3228	1.5626	0.264268	5.91293	3.36081e-09	2.72744e-07
CG13585	369.812	-0.460124	0.0785807	-5.85543	4.75789e-09	3.83305e-07
Nlg3	1186.24	0.546916	0.0934869	5.85019	4.91021e-09	3.9271e-07
CR42653	114.684	1.67274	0.286371	5.84115	5.1842e-09	4.10148e-07
kcc	3011.35	-0.68933	0.118027	-5.84043	5.20649e-09	4.10148e-07
fok	1565.21	-0.673881	0.115412	-5.8389	5.25478e-09	4.10148e-07
Pfas	56.6326	1.39831	0.239511	5.8382	5.27688e-09	4.10148e-07
CG14621	42.506	1.19724	0.205182	5.83503	5.37799e-09	4.15083e-07
Gs1	949.234	-0.83929	0.144233	-5.81898	5.92074e-09	4.538e-07
TTLL5	135.479	-0.776799	0.133527	-5.81756	5.97137e-09	4.54524e-07
CG1582	175.009	0.822867	0.1416	5.81122	6.202e-09	4.68846e-07
ND-18	352.372	-1.10571	0.190676	-5.79892	6.67445e-09	5.01128e-07
Eaat1	2414.12	-1.52155	0.26252	-5.79595	6.79336e-09	5.0661e-07
QIL1	436.017	-0.638441	0.110175	-5.79481	6.83993e-09	5.0666e-07
CG10483	170.33	-0.708524	0.122319	-5.79241	6.93851e-09	5.10536e-07
bt	127.658	2.66591	0.460809	5.78529	7.23888e-09	5.29109e-07
NK7.1	589.205	0.725202	0.125514	5.77785	7.56608e-09	5.49387e-07
Syngr	696.987	-0.404699	0.070148	-5.76921	7.96427e-09	5.7452e-07
GstE13	55.5334	-1.30988	0.227434	-5.75939	8.44175e-09	6.0501e-07
Tsp5D	1034.62	-1.56543	0.271956	-5.75619	8.60348e-09	6.12623e-07
Hsp70Bc	94.3653	1.05134	0.1829	5.74818	9.02079e-09	6.34857e-07
alphaTub84B	5281.84	-0.44174	0.0768512	-5.748	9.03077e-09	6.34857e-07
CG5697	35.3061	4.47217	0.778231	5.74659	9.10614e-09	6.36104e-07
CG33521	104.279	1.2797	0.22331	5.73061	1.00072e-08	6.94653e-07
cv-2	175.015	1.03528	0.181124	5.71584	1.09161e-08	7.53007e-07
CG31030	2749.72	-0.646219	0.113367	-5.70026	1.19628e-08	8.20082e-07
Cirl	1745.66	0.500645	0.0883969	5.66361	1.48223e-08	1.00619e-06
ND-51	1418.21	-0.874207	0.154367	-5.66317	1.48599e-08	1.00619e-06
Mitofilin	631.104	-0.645669	0.114252	-5.65129	1.59252e-08	1.07095e-06
CG4238	531.613	-0.561065	0.0992971	-5.65037	1.60104e-08	1.07095e-06
VGlut	3033.09	-0.379484	0.0672561	-5.64237	1.67724e-08	1.11516e-06
crb	78.1625	1.02402	0.181534	5.6409	1.69163e-08	1.118e-06
lncRNA:CR43685	116.703	-1.01721	0.180455	-5.63691	1.73126e-08	1.13737e-06
ND-B22	563.472	-0.75872	0.13564	-5.59361	2.22398e-08	1.45243e-06
Sp7	70.7611	2.1369	0.382555	5.58587	2.32537e-08	1.50971e-06
Gbeta5	628.516	-0.700058	0.125533	-5.57668	2.45152e-08	1.5823e-06
scrib	1533.35	0.544533	0.0978571	5.56457	2.62798e-08	1.68634e-06
NaPi-T	10.1885	3.80044	0.683138	5.5632	2.6487e-08	1.68981e-06
CG42588	184.135	0.73534	0.132466	5.55118	2.83755e-08	1.79989e-06
mah	11.6951	5.50934	0.993687	5.54434	2.95059e-08	1.86082e-06
Glut1	1683.65	0.785945	0.141782	5.54335	2.96733e-08	1.86082e-06
CAH7	654.308	-1.04473	0.188733	-5.53548	3.10382e-08	1.93542e-06
KFase	87.126	2.10176	0.380084	5.52974	3.20715e-08	1.98861e-06
Spg7	182.728	0.674606	0.122428	5.51023	3.5836e-08	2.20962e-06
CG4287	277.264	-0.757922	0.137648	-5.50625	3.66557e-08	2.2476e-06
BuGZ	609.645	0.658234	0.119658	5.50096	3.77724e-08	2.30328e-06
14-3-3zeta	12120.9	-0.404131	0.0736014	-5.49081	4.00095e-08	2.42629e-06
CG45263	1677.2	0.581927	0.106221	5.47847	4.29021e-08	2.58749e-06
prtp	595.384	-0.51621	0.0946045	-5.4565	4.85616e-08	2.9129e-06
Adgf-D	486.809	-1.35886	0.249427	-5.44791	5.09644e-08	3.04051e-06
lncRNA:CR44522	5.76017	6.23896	1.1455	5.44648	5.13754e-08	3.04197e-06
CG17224	54.7864	2.47439	0.454357	5.44591	5.15401e-08	3.04197e-06
CG5644	106.969	-1.41338	0.259959	-5.43693	5.42064e-08	3.18232e-06
MFS9	57.218	1.13022	0.207989	5.43405	5.50902e-08	3.21709e-06
CG5903	923.884	-0.603204	0.111262	-5.42148	5.91075e-08	3.43352e-06
CG14340	62.519	-1.45855	0.269184	-5.4184	6.01356e-08	3.47495e-06
Gapdh1	1739.7	-0.64612	0.119874	-5.38997	7.04679e-08	4.05081e-06
lncRNA:CR43837	9.01696	-2.92116	0.543757	-5.37217	7.77967e-08	4.44892e-06
ImpL2	286.69	-1.80629	0.336852	-5.36227	8.2182e-08	4.67548e-06	x
Gdh	1843.86	-0.684612	0.128274	-5.33709	9.44492e-08	5.34582e-06
ND-30	504.132	-0.811768	0.15216	-5.33495	9.55707e-08	5.38171e-06
CG4678	790.086	-0.79301	0.148694	-5.33316	9.65176e-08	5.40743e-06
CG33926	21.4609	6.76752	1.27036	5.32723	9.97241e-08	5.55886e-06
snoRNA:Psi28S-3436a	16.8719	2.14023	0.40261	5.31589	1.06138e-07	5.88668e-06
CR12842	36.5625	-1.27053	0.239698	-5.30057	1.1544e-07	6.37054e-06
CG40472	115.522	-0.815531	0.153902	-5.29904	1.16414e-07	6.3793e-06
wts	387.162	0.804693	0.151872	5.29851	1.16754e-07	6.3793e-06
CG1902	340.813	-0.59962	0.113644	-5.27632	1.31805e-07	7.16618e-06
CG14274	644.124	-0.717925	0.136108	-5.27465	1.33006e-07	7.19603e-06
kay	795.966	0.792117	0.150252	5.27191	1.3501e-07	7.26882e-06
CG12116	142.812	3.6348	0.689817	5.26922	1.37002e-07	7.34027e-06
Arl6IP1	561.869	-0.71569	0.135931	-5.26508	1.4013e-07	7.47157e-06
snoRNA:Psi18S-1377d	9.25447	3.34384	0.635301	5.2634	1.41417e-07	7.47911e-06
Thor	48.2779	1.69565	0.322176	5.26313	1.41627e-07	7.47911e-06
CG9394	5853.14	-1.35176	0.257686	-5.24577	1.55634e-07	8.17968e-06
RFeSP	1527.62	-0.67076	0.127902	-5.24433	1.56854e-07	8.20471e-06
CG1673	16.0495	3.62518	0.694101	5.22284	1.76203e-07	9.17335e-06
SdhD	549.969	-0.728384	0.139626	-5.21667	1.82168e-07	9.43939e-06
Gfrl	742.072	0.813576	0.156158	5.20995	1.88894e-07	9.74217e-06
Scsalpha1	976.977	-0.640596	0.122996	-5.20828	1.90603e-07	9.78461e-06
rhea	791.87	0.652208	0.125449	5.199	2.00363e-07	1.0238e-05
Mapmodulin	878.39	-0.326237	0.0628397	-5.19158	2.08519e-07	1.05729e-05
Ssadh	1221.59	-0.619698	0.119389	-5.19059	2.09627e-07	1.05729e-05
CG11417	83.8104	1.07133	0.206404	5.19045	2.09791e-07	1.05729e-05
CG7504	87.0601	1.30176	0.251489	5.1762	2.26453e-07	1.13608e-05
Hrb87F	463.134	0.472066	0.0912921	5.17094	2.32919e-07	1.16323e-05
CG44153	445.962	0.626367	0.121583	5.15178	2.5803e-07	1.28283e-05
lncRNA:CR43144	4.86398	5.66845	1.10076	5.14957	2.61078e-07	1.29216e-05
Det	47.3892	1.67801	0.326355	5.14169	2.72281e-07	1.34053e-05
Piezo	293.03	1.18089	0.2297	5.141	2.73281e-07	1.34053e-05
Bgb	331.64	-0.502297	0.0977682	-5.13763	2.78221e-07	1.35873e-05
Muc14A	12.359	2.66765	0.519559	5.13445	2.82971e-07	1.37584e-05
Scgbeta	334.3	-0.59883	0.116941	-5.1208	3.04245e-07	1.47279e-05
Hsc70-3	1935.91	0.799948	0.156539	5.11021	3.21807e-07	1.551e-05
CG14683	148.535	-0.888265	0.173923	-5.10722	3.2694e-07	1.56888e-05
NP15.6	204.127	-0.87285	0.171194	-5.09861	3.42156e-07	1.63479e-05
Hsp26	180.096	0.82692	0.162345	5.0936	3.51336e-07	1.67142e-05
mtd	3466.69	0.53125	0.104353	5.09089	3.56384e-07	1.68816e-05
Ca-alpha1D	1043.48	0.721495	0.141902	5.08448	3.68642e-07	1.73876e-05
wcy	439.596	0.541949	0.106632	5.08243	3.72638e-07	1.75013e-05
Akap200	695.543	0.730304	0.143807	5.07838	3.80674e-07	1.7803e-05
CG34398	51.7099	3.08951	0.608647	5.07603	3.85399e-07	1.79294e-05
X11Lbeta	1305.92	0.489707	0.0964859	5.07543	3.86627e-07	1.79294e-05
CG4577	5063.84	0.627042	0.123908	5.06057	4.18015e-07	1.93039e-05
sano	292.871	-1.08649	0.214804	-5.05807	4.23523e-07	1.94768e-05
Gs2	13091	-1.13533	0.22462	-5.05444	4.31649e-07	1.97681e-05
BomS2	49.961	4.62977	0.917559	5.04575	4.51749e-07	2.06031e-05
Gpdh1	929.814	-0.787488	0.156392	-5.03534	4.76996e-07	2.16651e-05
qin	12.5047	3.17345	0.631381	5.02621	5.00281e-07	2.26295e-05
CG3251	6.05166	5.5413	1.1031	5.02339	5.07662e-07	2.28697e-05
mys	495.871	0.467459	0.0931942	5.01597	5.27662e-07	2.3674e-05
hdc	1652.99	0.67619	0.13491	5.01216	5.38219e-07	2.40499e-05
Df31	874	-0.489367	0.0977908	-5.00422	5.60891e-07	2.49619e-05
me31B	517.95	-0.572397	0.114657	-4.99228	5.9672e-07	2.64498e-05	x
lncRNA:CR43857	15.0427	3.24041	0.64989	4.98608	6.16153e-07	2.72019e-05
CG10804	1070.21	-0.555252	0.111401	-4.98428	6.21938e-07	2.73479e-05
Elp1	124.865	0.843412	0.16928	4.98235	6.2818e-07	2.75128e-05
Teh2	901.275	-0.416764	0.0836811	-4.98039	6.34569e-07	2.76005e-05
Fie	1576.76	-0.678466	0.136239	-4.97997	6.35943e-07	2.76005e-05
Tsp42Ej	1038.27	-1.09995	0.220914	-4.97906	6.38922e-07	2.76005e-05
CG42724	750.347	0.875503	0.17585	4.97868	6.40185e-07	2.76005e-05
Sp212	18.323	3.54748	0.712701	4.97752	6.44034e-07	2.76584e-05
Nulp1	259.392	-0.627124	0.126056	-4.97497	6.52586e-07	2.7917e-05
CG2921	210.136	-0.544453	0.109839	-4.95685	7.16456e-07	3.0531e-05
SCAP	411.749	0.406507	0.0820696	4.9532	7.30029e-07	3.09897e-05
CG17026	50.5236	-1.27196	0.256957	-4.95008	7.41834e-07	3.13702e-05
CG33296	65.9459	1.62172	0.327867	4.94629	7.56431e-07	3.18654e-05
CG43066	1631.46	-0.369883	0.0748149	-4.94398	7.65448e-07	3.21226e-05
Glut4EF	3692.72	0.783032	0.158549	4.93874	7.86301e-07	3.28727e-05
Dys	679.187	0.400595	0.0811289	4.93776	7.90233e-07	3.29125e-05
Pgk	1064.06	-0.814783	0.165427	-4.92532	8.42226e-07	3.49461e-05
mbl	4076.01	1.15453	0.23472	4.91875	8.71005e-07	3.60048e-05
Mmp1	276.186	1.93067	0.393532	4.90601	9.29496e-07	3.82793e-05
CG2277	385.327	-0.765077	0.156052	-4.90271	9.4524e-07	3.8783e-05
CG33978	39.9538	1.50007	0.306194	4.89908	9.6288e-07	3.92352e-05
mRpL10	120.803	-0.680283	0.138862	-4.89898	9.63373e-07	3.92352e-05
Ugt50B3	23.2949	2.08318	0.425578	4.89493	9.83412e-07	3.98187e-05
SdhB	891.89	-0.603723	0.123344	-4.89463	9.84916e-07	3.98187e-05
alrm	1878.01	-1.09747	0.224419	-4.89028	1.00694e-06	4.05606e-05
CG14275	44.9573	2.60694	0.533832	4.88344	1.04249e-06	4.18397e-05
CG13954	293.134	0.755776	0.154926	4.87831	1.06998e-06	4.27875e-05
Gbp1	22.9058	2.74479	0.562738	4.87755	1.07409e-06	4.27969e-05
Gpo1	568.019	-0.420419	0.0863479	-4.8689	1.12222e-06	4.44099e-05
CG14864	61.8586	1.11908	0.229856	4.86862	1.12377e-06	4.44099e-05
CG7470	94.0758	3.09944	0.63668	4.86812	1.12664e-06	4.44099e-05
prel	520.781	-0.551741	0.113407	-4.86514	1.14375e-06	4.49237e-05
sdt	1615.71	0.54843	0.112758	4.86377	1.15171e-06	4.50758e-05
Uhg5	474.211	0.720154	0.148225	4.85851	1.18273e-06	4.60957e-05
Elk	307.817	0.67608	0.13917	4.85794	1.18612e-06	4.60957e-05
CG5399	32.2957	6.01529	1.2388	4.85576	1.19926e-06	4.6443e-05
ninaB	365.255	-1.21509	0.250514	-4.85036	1.23238e-06	4.75586e-05
Fancd2	33.8325	1.8818	0.38836	4.84551	1.26285e-06	4.85647e-05
CG11752	141.386	-0.79515	0.164738	-4.82675	1.38778e-06	5.31838e-05
Ktl	2304.71	-0.515217	0.106796	-4.82429	1.40503e-06	5.36587e-05
Eno	4846.27	-0.756335	0.156982	-4.81798	1.45016e-06	5.51911e-05
Scp1	24.2816	2.3105	0.479954	4.814	1.47941e-06	5.5933e-05
Arc2	21.1904	3.02814	0.629036	4.81395	1.47979e-06	5.5933e-05
nrv2	4699.81	-0.916478	0.190577	-4.80895	1.51724e-06	5.71527e-05
CG8745	875.791	-0.635774	0.132231	-4.80806	1.52401e-06	5.72126e-05
CG34002	5.39849	3.92319	0.816183	4.80675	1.53405e-06	5.73942e-05
alc	645.225	-0.584404	0.121625	-4.80496	1.54781e-06	5.75561e-05
CG3295	162.981	-0.971853	0.202266	-4.80483	1.54881e-06	5.75561e-05
CG5380	83.3662	0.811034	0.168834	4.80374	1.5573e-06	5.76774e-05
jp	1120.53	0.422586	0.088007	4.80173	1.57297e-06	5.8063e-05
CG17029	138.595	-0.821704	0.171187	-4.80005	1.58629e-06	5.83597e-05
CG42674	717.419	0.754904	0.157348	4.79768	1.60514e-06	5.88571e-05
snoRNA:Psi18S-1377e	12.9582	2.96155	0.617547	4.79567	1.62134e-06	5.92542e-05
CG40485	170.992	2.18679	0.456381	4.79159	1.65462e-06	6.02482e-05
insc	15.2394	3.03338	0.633141	4.79101	1.65946e-06	6.02482e-05
CG13220	171.504	-0.810717	0.16944	-4.78468	1.71262e-06	6.19742e-05
Pglym78	1441.79	-0.477179	0.099804	-4.78116	1.74283e-06	6.28614e-05
CG7509	450.008	-1.14945	0.240496	-4.77951	1.75724e-06	6.31749e-05
DJ-1alpha	23.3233	2.19278	0.459267	4.77453	1.80127e-06	6.43513e-05
ND-B15	210.972	-0.772527	0.161803	-4.77449	1.80163e-06	6.43513e-05
Ndfip	472.119	-0.513102	0.107555	-4.77059	1.83691e-06	6.53998e-05
Mp	1047.74	0.639322	0.134138	4.76616	1.87769e-06	6.6637e-05
dmt	76.8373	1.76345	0.370521	4.75937	1.94197e-06	6.86971e-05
CG11035	51.8897	-1.07622	0.226743	-4.74644	2.07025e-06	7.28701e-05
CG7208	7.58269	3.14249	0.662113	4.74616	2.07314e-06	7.28701e-05
ATP6AP2	2133.98	-0.322958	0.06811	-4.74171	2.11922e-06	7.40415e-05
ana1	59.3182	1.1565	0.243902	4.74165	2.11988e-06	7.40415e-05
RhoBTB	396.519	0.631151	0.133206	4.73814	2.15684e-06	7.50946e-05
Sxl	1605.2	0.749093	0.158121	4.73745	2.1642e-06	7.5114e-05
snRNA:U5:63BC	8.72134	5.35346	1.13259	4.72676	2.28133e-06	7.89312e-05
Mitf	433.916	0.555206	0.117532	4.72386	2.31411e-06	7.98151e-05
Su(var)2-HP2	339.292	0.702427	0.148771	4.72154	2.34061e-06	8.04777e-05
Dscam2	2475.47	0.819531	0.173642	4.71966	2.36242e-06	8.09754e-05
CG1907	312.002	-0.917232	0.194706	-4.71085	2.46686e-06	8.42932e-05
Mur2B	127.679	0.869769	0.184806	4.70639	2.5214e-06	8.58912e-05
Cbp53E	3097	-0.724365	0.154004	-4.70356	2.55669e-06	8.68252e-05
CG4497	105.213	-0.965281	0.205389	-4.69977	2.60457e-06	8.81797e-05
lncRNA:CR43334	184.964	0.664618	0.141435	4.69911	2.61301e-06	8.81951e-05
Rim	2597.62	0.534546	0.114029	4.68779	2.76172e-06	9.29302e-05
Doa	577.332	0.559494	0.11941	4.68551	2.79268e-06	9.36863e-05
cac	1657.21	0.834844	0.178269	4.68304	2.82647e-06	9.45325e-05
CG16713	13.2181	4.42089	0.945695	4.67475	2.94313e-06	9.8137e-05
vas	10.977	4.78333	1.02513	4.66605	3.07041e-06	0.000102073
CG8916	220.82	-0.703602	0.150931	-4.66176	3.13514e-06	0.000103911
FMRFa	238.323	1.37414	0.295042	4.65742	3.20195e-06	0.000105808
Tsp66E	1042.9	-0.621642	0.133604	-4.65288	3.27327e-06	0.000107842
stmA	1284.34	-0.361607	0.077744	-4.65125	3.29927e-06	0.000108375
SLO2	1141.47	0.73794	0.158905	4.64392	3.41866e-06	0.000111964
tty	728.38	0.571887	0.12357	4.62804	3.69142e-06	0.000120539
CG4476	26.3943	-4.25987	0.921482	-4.62285	3.78507e-06	0.000123233
Bsg25D	386.334	0.584531	0.126531	4.61968	3.84338e-06	0.000124763
Arl8	496.438	-0.403582	0.087404	-4.61744	3.88504e-06	0.000125745
CG7630	1136.41	-0.787051	0.170501	-4.61609	3.91029e-06	0.000126193
neb	13.9836	2.13066	0.462062	4.61119	4.00364e-06	0.000128829
lncRNA:CR45181	7.25183	3.5808	0.777054	4.60818	4.06214e-06	0.000130331
prd1	1049.48	-0.564882	0.122656	-4.60541	4.11658e-06	0.000131695
fwd	820.534	0.450105	0.0978472	4.60008	4.22319e-06	0.000134715
CG8245	557.417	-0.869971	0.189165	-4.599	4.24529e-06	0.00013503
pre-rRNA:CR45847	918.545	0.914337	0.198971	4.59534	4.32045e-06	0.000137025
Nse1	3.97907	4.23706	0.922834	4.59136	4.40374e-06	0.000139267
comt	2171.48	-0.983269	0.214467	-4.58472	4.54603e-06	0.000143072
ND-24	364.258	-0.590525	0.128808	-4.58453	4.55e-06	0.000143072
CG14141	734.056	-0.926679	0.20217	-4.58365	4.5692e-06	0.000143268
CG5946	600.848	-0.416021	0.0907776	-4.58286	4.58659e-06	0.000143406
Tsp97E	1329.65	-0.881447	0.192707	-4.57404	4.78413e-06	0.000149159
Not1	1500.78	0.306238	0.0669931	4.57118	4.84977e-06	0.00015078
AANAT1	404.943	-0.941175	0.206086	-4.56691	4.94976e-06	0.000153457
RpS5b	13.118	3.10481	0.680393	4.56325	5.03672e-06	0.000155715
lncRNA:CR43650	27.7528	2.1127	0.463263	4.56049	5.10355e-06	0.000157219
Jabba	72.738	1.98788	0.435933	4.56006	5.11384e-06	0.000157219
CG9646	1024.18	-0.297571	0.0654747	-4.54482	5.49829e-06	0.000168568
CG43689	353.322	0.578676	0.127346	4.54414	5.51599e-06	0.000168642
ctrip	1300.03	0.689716	0.151955	4.53894	5.65382e-06	0.000172379
RPA2	46.6559	1.10142	0.243069	4.53132	5.86164e-06	0.000178223
puc	278.105	0.466642	0.103072	4.52732	5.97356e-06	0.000181127
CG5921	6.20408	2.66722	0.589415	4.5252	6.03373e-06	0.00018245
CR40354	32.448	1.00254	0.221841	4.5192	6.2075e-06	0.000187192
unc-13	5130.93	0.460094	0.101902	4.51504	6.33047e-06	0.00019038
CG42750	1255.38	0.489921	0.108582	4.51197	6.42273e-06	0.000192629
Adk1	539.884	-0.615861	0.136783	-4.50246	6.71716e-06	0.00020048
CG1146	117.639	0.928463	0.206218	4.50234	6.72082e-06	0.00020048
dlg1	1314.06	0.765257	0.170067	4.49974	6.80369e-06	0.000202405
CG14024	655.417	-0.416453	0.0925708	-4.49875	6.83537e-06	0.000202801
trus	206.917	-0.624732	0.138905	-4.49756	6.87383e-06	0.000203167
CG42675	34.4729	1.80281	0.400872	4.49723	6.88452e-06	0.000203167
CG1572	48.4322	1.43825	0.320097	4.49315	7.01771e-06	0.000206545
CG2767	69.0056	1.07226	0.238913	4.48809	7.18638e-06	0.000210947
Rh50	567.857	-1.06872	0.238217	-4.48634	7.24587e-06	0.000212129
lncRNA:CR46004	51.4164	1.39922	0.312319	4.48009	7.46099e-06	0.000217849
chrb	2678.01	-0.436735	0.0975554	-4.47679	7.57754e-06	0.000220668
Strn-Mlck	89.1943	1.65171	0.369091	4.47507	7.63865e-06	0.000221756
sqd	2043.44	0.449941	0.100574	4.47373	7.68672e-06	0.000221756
CG12868	81.7999	0.824708	0.184348	4.47365	7.68947e-06	0.000221756
MRP	427.293	0.480887	0.107497	4.47349	7.69525e-06	0.000221756
AGO3	12.532	3.33144	0.74586	4.46658	7.94814e-06	0.000228447
HemK1	136.511	-1.15698	0.259079	-4.46574	7.97925e-06	0.000228745
GstD3	115.084	-1.43003	0.320553	-4.46113	8.15281e-06	0.000233116
CG9313	13.5389	2.16188	0.486888	4.44019	8.98793e-06	0.000255873
VhaSFD	1511.45	-0.643053	0.144831	-4.44002	8.99509e-06	0.000255873
eIF2beta	336.546	1.09865	0.247564	4.43786	9.08557e-06	0.000257782
nAChRalpha7	2286.09	0.635819	0.143353	4.43532	9.19357e-06	0.000260178
mRpS11	133.047	-0.531021	0.119855	-4.43052	9.40048e-06	0.000264763
asRNA:CR46354	23.8445	1.29473	0.292234	4.43045	9.40357e-06	0.000264763
CG42322	2008.04	1.08192	0.244422	4.42646	9.57935e-06	0.000269026
CG32368	34.3643	1.5525	0.350879	4.42459	9.66241e-06	0.00027067
CG14692	18.2651	3.91348	0.885725	4.41839	9.94373e-06	0.000277846
Mtch	297.988	-0.360111	0.0815451	-4.4161	1.00498e-05	0.000280101
lncRNA:CR44043	51.3585	1.55794	0.352839	4.41544	1.00804e-05	0.000280245
CG17896	742.003	-0.536714	0.121682	-4.4108	1.0299e-05	0.000285603
ICA69	228.57	-0.436552	0.0990154	-4.40893	1.0388e-05	0.00028735
sta	7262.72	0.683288	0.155137	4.40442	1.0607e-05	0.000292673
hwt	1037.32	0.564469	0.128196	4.40317	1.06683e-05	0.000293614
Pfrx	628.32	0.417601	0.0948524	4.40264	1.06943e-05	0.000293614
Hsp68	155.452	1.18052	0.268565	4.39567	1.1043e-05	0.000302435
CG43795	1782.28	1.32504	0.301851	4.3897	1.13507e-05	0.000309773
CG42361	300.02	-0.810565	0.184665	-4.38939	1.1367e-05	0.000309773
CG11099	527.198	-0.863021	0.196659	-4.38841	1.14183e-05	0.000310404
CG2225	580.484	0.622612	0.141983	4.38513	1.15917e-05	0.000314198
CG1646	465.69	0.739593	0.168676	4.3847	1.16148e-05	0.000314198
AMPKalpha	768.461	-0.440648	0.100566	-4.38166	1.17776e-05	0.000317823
CG17734	543.671	-0.437575	0.0998917	-4.38049	1.18413e-05	0.000318762
wun	294.591	-0.99804	0.227928	-4.37875	1.1936e-05	0.00032053
CG8861	1240.62	-1.19341	0.272654	-4.377	1.20326e-05	0.000322339
rg	47.396	0.978249	0.223548	4.37601	1.20871e-05	0.000323015
nAChRalpha6	2251.42	0.564621	0.129267	4.36787	1.25462e-05	0.000334475
CG11456	178.278	0.657519	0.150622	4.36535	1.26922e-05	0.000337336
DNApol-zeta	49.9905	1.15123	0.263744	4.36496	1.27147e-05	0.000337336
Rab14	996.624	-0.433669	0.0994485	-4.36074	1.29623e-05	0.000343047
CG4757	27.4841	4.3582	0.999532	4.36024	1.29921e-05	0.000343047
Sh	3464.96	0.673527	0.154529	4.35857	1.30914e-05	0.000344844
Sgsh	54.4581	1.00836	0.23144	4.35691	1.31913e-05	0.00034665
Men-b	1385.7	-0.514392	0.118122	-4.35475	1.33222e-05	0.000349257
Ggamma30A	14932.6	-0.5287	0.121596	-4.34802	1.3737e-05	0.000358799
sofe	19.4745	1.74	0.400204	4.3478	1.37512e-05	0.000358799
Ntan1	267.233	0.534083	0.123164	4.33635	1.44868e-05	0.00037657
CG16749	31.5824	2.20193	0.507809	4.33614	1.45005e-05	0.00037657
blw	4294.74	-0.605408	0.139693	-4.33386	1.46517e-05	0.000379602
CG5646	69.4157	1.12755	0.260218	4.3331	1.47023e-05	0.000380023
mt:CoI	97975.8	-0.75571	0.17455	-4.32948	1.4946e-05	0.000385418
CG15930	14.1952	4.80449	1.11014	4.32782	1.50592e-05	0.000387433
uzip	1083.58	-0.532233	0.12301	-4.32673	1.51339e-05	0.000388449
h	74.272	1.40362	0.324447	4.32619	1.51709e-05	0.000388496
snRNA:U6:96Ab	82.1118	3.36411	0.777743	4.32548	1.522e-05	0.00038885
ND-19	343.358	-0.834965	0.193133	-4.32327	1.5373e-05	0.000391852
Tom40	459.372	-0.79389	0.183812	-4.31904	1.56708e-05	0.000397501
CG44008	18.2817	2.61433	0.605337	4.3188	1.56878e-05	0.000397501
BomS6	55.9752	3.57586	0.828014	4.31859	1.57027e-05	0.000397501
ogre	990.643	-0.970616	0.22494	-4.31501	1.59598e-05	0.000403085
mt:Cyt-b	74620.7	-1.12872	0.261647	-4.31388	1.60413e-05	0.000404218
sals	56.0541	1.92988	0.447527	4.31232	1.61551e-05	0.00040616
CG31817	15.4345	-2.23156	0.517962	-4.30834	1.64487e-05	0.000412599
Gad1	4077.54	-0.759254	0.176369	-4.30491	1.67057e-05	0.000418096
apolpp	1112.55	1.70968	0.397266	4.30361	1.68034e-05	0.000419592
DnaJ-H	655.468	-0.565281	0.131463	-4.29992	1.70862e-05	0.000425689
Cyp309a1	3.64455	5.42059	1.26161	4.29657	1.73461e-05	0.00043119
bnl	58.6673	1.18218	0.275338	4.29355	1.7584e-05	0.000436122
kat-60L1	373.751	-0.395491	0.0921572	-4.29149	1.77478e-05	0.000439199
cib	603.663	0.590532	0.137622	4.29096	1.77905e-05	0.00043927
Nplp3	16.835	-2.876	0.670676	-4.28821	1.80118e-05	0.000443743
ru	44.042	-1.4152	0.330147	-4.28656	1.81459e-05	0.000445224
gcl	180.543	-0.574186	0.133953	-4.28648	1.81526e-05	0.000445224
Hsp67Bc	169.082	-1.04128	0.24303	-4.28459	1.83073e-05	0.00044802
CG14688	191.767	-1.49622	0.349403	-4.28222	1.85042e-05	0.000451838
CG34126	578.538	0.782624	0.18282	4.28086	1.86176e-05	0.000453085
CG10353	706.259	0.986653	0.230493	4.28062	1.86374e-05	0.000453085
CG5938	412.08	-0.456858	0.10677	-4.2789	1.87816e-05	0.000455587
mt:CoIII	33449.7	-0.743771	0.173898	-4.27705	1.8939e-05	0.0004584
CG11125	22.7255	1.4188	0.332202	4.27089	1.94691e-05	0.000470198
eIF4A	10557.8	-0.67897	0.159065	-4.2685	1.96791e-05	0.000473859	x
CG8768	120.169	-0.996696	0.233517	-4.26819	1.97066e-05	0.000473859
Marf1	23.8034	1.88736	0.44241	4.2661	1.98923e-05	0.000477285
CG11686	28.9855	1.23295	0.289708	4.25584	2.08261e-05	0.000498607
PGRP-SA	9.13669	3.0573	0.719518	4.2491	2.1463e-05	0.000512742
Dif	252.777	0.992591	0.233962	4.24254	2.21004e-05	0.00052683
c12.1	270.556	-0.392904	0.0926557	-4.24047	2.23051e-05	0.000530563
arm	2075.38	-0.722565	0.170425	-4.23979	2.23726e-05	0.000531025
CG9231	152.641	-0.66075	0.155912	-4.23797	2.25554e-05	0.000534214
CG34351	508.514	-0.827318	0.195269	-4.23681	2.26718e-05	0.000535821
jef	1781.61	-0.600248	0.141711	-4.2357	2.27838e-05	0.000537317
CG17486	352.98	-0.436678	0.103192	-4.23169	2.31941e-05	0.000545828
Hip14	316.06	-0.378971	0.0896221	-4.22855	2.35205e-05	0.000552331
kst	90.0561	0.941414	0.22268	4.22765	2.36143e-05	0.000553356
Spat	32.8099	3.8603	0.913371	4.22642	2.37434e-05	0.000555203
EndoB	818.96	-0.793747	0.187904	-4.22421	2.39779e-05	0.0005595
CG15083	19.0938	1.79195	0.425185	4.21453	2.50304e-05	0.000582827
mip130	111.719	0.77827	0.184917	4.20875	2.56792e-05	0.000596677
CG6985	13.6476	2.16011	0.513345	4.20792	2.57737e-05	0.000597614
Obp8a	26.9064	1.7888	0.425352	4.20546	2.60554e-05	0.000600724
CG4230	855.265	-1.01428	0.241187	-4.20539	2.60635e-05	0.000600724
CecC	20.3339	6.51372	1.54892	4.20532	2.60711e-05	0.000600724
CG5773	27.5662	3.40362	0.810006	4.20197	2.64596e-05	0.000608406
Mkrn1	500.786	-0.48895	0.116542	-4.19549	2.72286e-05	0.000624786
Task7	369.877	-0.529043	0.126159	-4.19347	2.74719e-05	0.00062906
Ir93a	10.5087	2.38731	0.569425	4.19249	2.75909e-05	0.000630478
Cngl	2391.32	0.876642	0.209159	4.19128	2.77384e-05	0.000632336
Gabat	2830.96	-0.393007	0.0937767	-4.19089	2.77868e-05	0.000632336
Ilp5	279.591	1.46113	0.349077	4.18569	2.84295e-05	0.00064563
Idh3b	777.031	-0.924681	0.221003	-4.18401	2.86405e-05	0.000649087
Drep2	734.379	-0.450104	0.107624	-4.18221	2.88693e-05	0.000652387
CG14445	8.60078	3.12953	0.748346	4.18193	2.89044e-05	0.000652387
CG42741	21.2607	-2.28676	0.547128	-4.17957	2.92066e-05	0.000657864
smog	1101.6	0.433795	0.104069	4.16835	3.06812e-05	0.00068967
CG15356	272.01	0.493545	0.118447	4.1668	3.08903e-05	0.000692961
SPE	46.5457	3.26983	0.785021	4.16528	3.10977e-05	0.000696198
CG31921	11.051	2.04444	0.49123	4.16188	3.15639e-05	0.000704179
CG43078	721.362	0.477887	0.114828	4.16175	3.15818e-05	0.000704179
Pex13	239.55	-0.731053	0.175702	-4.16075	3.17202e-05	0.000705838
CG11597	24.4452	-1.08322	0.260399	-4.15986	3.18446e-05	0.000707181
BomBc2	66.9368	3.71236	0.892796	4.15813	3.20868e-05	0.00071113
CG3376	86.5722	-0.995318	0.239554	-4.15488	3.25458e-05	0.000719857
l(1)G0469	249.844	0.532354	0.128275	4.15009	3.32346e-05	0.000733621
CG4957	78.9742	-0.878036	0.211601	-4.1495	3.33207e-05	0.000734054
asRNA:CR44029	195.57	0.810834	0.195632	4.14469	3.4027e-05	0.000748119
CG33158	143.036	1.85393	0.447818	4.13992	3.47426e-05	0.000762335
rad50	112.19	0.81608	0.197205	4.13823	3.49993e-05	0.000766444
nop5	98.9617	1.24595	0.30129	4.13539	3.54355e-05	0.000774459
CR41597	475.151	-0.879931	0.21295	-4.1321	3.59462e-05	0.000783584
CG9928	28.8984	4.142	1.00247	4.13179	3.5995e-05	0.000783584
lncRNA:CR31044	24.123	1.69221	0.409635	4.13101	3.61174e-05	0.000784699
IM14	46.4672	3.41612	0.827344	4.12902	3.64306e-05	0.000789949
CG17977	78.0728	-0.847161	0.205196	-4.12855	3.65065e-05	0.000790043
lncRNA:CR44441	32.2024	2.59154	0.628093	4.12605	3.69052e-05	0.000797108
CG14907	9.97212	1.79304	0.434706	4.12473	3.71174e-05	0.000800127
Obp99c	94.789	3.03772	0.737223	4.1205	3.78058e-05	0.000812518
mEFTu1	415.882	-0.738739	0.179329	-4.11946	3.79756e-05	0.000812518
sima	952.152	0.564588	0.137054	4.11945	3.79771e-05	0.000812518
CrebB	280.519	0.815145	0.197893	4.11913	3.80309e-05	0.000812518
lncRNA:CR45517	6.70044	2.39587	0.58173	4.11853	3.81295e-05	0.000812518
CG42784	302.126	0.681617	0.165501	4.1185	3.81339e-05	0.000812518
CG13117	65.7247	2.13531	0.518912	4.11497	3.87223e-05	0.000823465
lncRNA:CR45597	12.8882	-1.59647	0.388081	-4.11375	3.89285e-05	0.000826257
ATPsynepsilonL	13.7676	4.54884	1.10726	4.10821	3.98734e-05	0.000843685
CG10561	181.01	-0.653074	0.158974	-4.10804	3.99025e-05	0.000843685
CG5214	923.651	-0.52183	0.127125	-4.10485	4.04581e-05	0.000852251
pre-rRNA:CR45856	263.543	1.10951	0.270293	4.10483	4.0462e-05	0.000852251
scyl	2038.56	-0.348829	0.0850213	-4.10284	4.08111e-05	0.000857967
cora	1311.64	0.536688	0.130859	4.10128	4.10866e-05	0.000861711
CG15772	141.08	-0.757137	0.184625	-4.10095	4.11454e-05	0.000861711
tweek	797.03	0.447548	0.109161	4.09991	4.13317e-05	0.000863199
kis	3679.15	0.402628	0.0982097	4.09968	4.13729e-05	0.000863199
CG15651	273.267	-0.919517	0.224493	-4.09597	4.20395e-05	0.000875454
spas	224.661	-0.587142	0.143457	-4.0928	4.26188e-05	0.000885846
Stacl	1913.53	0.711032	0.173747	4.09233	4.27055e-05	0.000885979
ATPsyndelta	739.084	-0.371857	0.0908966	-4.09099	4.29544e-05	0.000889471
Irp-1A	191.99	-0.729707	0.178565	-4.08651	4.3792e-05	0.000905117
Arf51F	677.141	-0.384441	0.0941416	-4.08365	4.4334e-05	0.000911842
Lsm10	18.8139	1.57958	0.386816	4.08355	4.43531e-05	0.000911842
CG32809	1475.12	0.745118	0.182471	4.08349	4.43652e-05	0.000911842
CG14459	347.636	0.418377	0.10257	4.07893	4.52441e-05	0.000928176
Rgk1	466.985	0.762444	0.187039	4.07639	4.57397e-05	0.000936604
ND-MLRQ	1101.04	-0.591636	0.145155	-4.07589	4.58378e-05	0.000936874
CG6429	15.833	3.70692	0.909616	4.07526	4.59628e-05	0.000937692
CG14695	17.7107	1.57256	0.386023	4.07374	4.62634e-05	0.000940762
Ipk1	69.3015	1.61816	0.397227	4.07364	4.62837e-05	0.000940762
Kr-h1	154.151	0.734519	0.1804	4.07161	4.669e-05	0.000947275
CG34417	218.99	1.0661	0.262067	4.06804	4.74097e-05	0.000960111
baz	97.1815	2.4341	0.598603	4.0663	4.7766e-05	0.000961712
CG13850	137.248	-0.743702	0.182904	-4.06607	4.78116e-05	0.000961712
Got2	605.458	-0.625766	0.153901	-4.06603	4.78204e-05	0.000961712
pre-rRNA:CR45845	914.663	0.912045	0.224316	4.0659	4.78473e-05	0.000961712
snoRNA:Psi28S-1135a	2.95867	4.29475	1.05638	4.06553	4.79244e-05	0.000961712
ATP8B	222.158	0.779558	0.191798	4.06447	4.81411e-05	0.000964307
CG31036	20.3731	2.6016	0.640897	4.05931	4.92185e-05	0.000984102
eag	766.763	0.751919	0.185344	4.05688	4.97329e-05	0.000991238
Tace	456.961	-0.647897	0.159707	-4.05677	4.9755e-05	0.000991238
asRNA:CR33945	6.41953	-2.92901	0.722987	-4.05127	5.09411e-05	0.00101304
RabX5	8.16906	2.72167	0.672456	4.04735	5.17997e-05	0.00102826
CG42259	56.22	2.23459	0.552466	4.04476	5.2377e-05	0.00103722
CG10672	106.981	-0.869207	0.214912	-4.04448	5.24389e-05	0.00103722
bw	25.0968	3.12224	0.772717	4.0406	5.33145e-05	0.00105265
CG13895	107.332	0.783138	0.193848	4.03995	5.34616e-05	0.00105367
nAChRbeta2	752.339	-0.41269	0.102224	-4.03711	5.41146e-05	0.00106464
lncRNA:CR44272	4.82442	3.56035	0.88252	4.0343	5.47664e-05	0.00107555
mRpS5	1090.8	-0.719698	0.178499	-4.03194	5.53183e-05	0.00108446
CG32225	903.317	-0.552346	0.13703	-4.03084	5.55786e-05	0.00108763
CG3955	487.825	-0.709449	0.176061	-4.02957	5.58785e-05	0.00109156
Svil	750.559	0.531831	0.13201	4.02873	5.60793e-05	0.00109355
Ca-alpha1T	2649.22	0.890412	0.22156	4.01883	5.84876e-05	0.00113727
CG3793	238.065	-0.598629	0.148962	-4.01867	5.85279e-05	0.00113727
CG4318	3.9531	4.71081	1.17246	4.0179	5.87195e-05	0.00113767
CG30344	140.657	0.695085	0.173003	4.01776	5.87543e-05	0.00113767
hec	46.7247	0.989444	0.246443	4.01491	5.94693e-05	0.0011495
Fcp1	243.817	-0.602322	0.150129	-4.01202	6.02007e-05	0.0011616
mib2	492.894	-0.351599	0.087657	-4.01108	6.04414e-05	0.00116421
Atxn7	138.145	-0.903841	0.225696	-4.00468	6.21003e-05	0.00119408
EbpIII	92.2841	0.906176	0.226373	4.00301	6.25405e-05	0.00120045
MtnA	1424.01	1.31364	0.328359	4.00061	6.31797e-05	0.00121062
CG11929	8.35959	3.81957	0.954936	3.99982	6.33909e-05	0.00121256
Cenp-C	60.855	1.16762	0.292295	3.99468	6.47826e-05	0.00123703
Nup214	171.347	0.669557	0.167692	3.99278	6.53027e-05	0.00124481
Nc73EF	1975.09	-0.247207	0.0619611	-3.9897	6.61562e-05	0.00125891
CG5281	411.429	-0.540136	0.135429	-3.98833	6.6539e-05	0.00126401
CG34200	129.383	-0.75758	0.189971	-3.98788	6.66665e-05	0.00126426
Rbf	168.421	0.49816	0.124961	3.98651	6.70528e-05	0.0012694
Ndf	446.702	0.448674	0.112614	3.98417	6.77171e-05	0.00127978
Suv3	67.0307	-0.927784	0.232979	-3.98227	6.82611e-05	0.00128786
zld	894.947	0.830184	0.208668	3.97849	6.93533e-05	0.00130527
Snap25	5095.16	-0.548156	0.137788	-3.97826	6.94203e-05	0.00130527
CG6379	152.018	-0.546274	0.137391	-3.97606	7.00669e-05	0.00131518
CG12535	6.03394	3.8503	0.969748	3.97041	7.1749e-05	0.00134447
Pfk	1097.83	-0.430346	0.108405	-3.9698	7.19321e-05	0.00134533
SK	1375.18	0.451196	0.113667	3.96945	7.20387e-05	0.00134533
CG7943	254.972	-0.673242	0.169758	-3.96589	7.31212e-05	0.00136243
ball	34.1465	0.893287	0.225257	3.96563	7.3201e-05	0.00136243
emp	24.3536	1.63035	0.411551	3.96147	7.449e-05	0.00138296
nclb	89.2627	0.911091	0.23	3.96126	7.45546e-05	0.00138296
a	336.175	0.634094	0.160234	3.9573	7.58004e-05	0.00140183
CG32813	237.077	0.76947	0.194447	3.95722	7.58264e-05	0.00140183
GstO3	34.0465	1.48667	0.375929	3.95465	7.66452e-05	0.0014146
whe	67.9193	-10.4124	2.63452	-3.95228	7.741e-05	0.00142633
RyR	509.64	0.53488	0.135389	3.95068	7.79291e-05	0.00143351
Yp2	1607.87	3.20565	0.811696	3.94933	7.83713e-05	0.00143924
lncRNA:CR44627	5.55147	4.23707	1.0734	3.94734	7.9025e-05	0.00144884
nvd	7.49809	3.3132	0.840281	3.94297	8.04787e-05	0.00147101
slo	3494.16	0.508785	0.129038	3.9429	8.05013e-05	0.00147101
CG7054	18.7228	1.77243	0.449639	3.94189	8.08411e-05	0.00147478
eIF4E1	1414.12	-0.351528	0.0893304	-3.93514	8.31482e-05	0.00151433
CG6041	43.3027	0.80508	0.204608	3.93475	8.32836e-05	0.00151433
ADD1	419.329	1.04302	0.265149	3.93371	8.36457e-05	0.00151842
CG4839	48.0149	1.70252	0.432896	3.93286	8.39425e-05	0.0015213
zfh1	264.386	0.520657	0.132404	3.93234	8.41228e-05	0.00152207
BomT3	107.351	2.51081	0.638719	3.931	8.4593e-05	0.00152807
lncRNA:CR44809	6.53944	3.19884	0.814069	3.92945	8.51413e-05	0.00153546
l(2)gl	116.079	1.00631	0.256435	3.92422	8.70097e-05	0.0015666
CG1161	426.605	-0.349707	0.0892543	-3.91809	8.92519e-05	0.00160435
AP-1-2beta	952.826	-0.390913	0.0997916	-3.9173	8.95474e-05	0.00160705
Rgk3	282.599	0.440333	0.112525	3.91321	9.10772e-05	0.00163185
mge	563.763	-0.482928	0.123527	-3.90948	9.24962e-05	0.00165459
CG9399	203.45	-0.69084	0.176765	-3.90824	9.29719e-05	0.00166041
mEFTs	274.95	-0.470288	0.120365	-3.90719	9.33761e-05	0.00166493
chic	1731.35	0.325454	0.0833243	3.90588	9.38845e-05	0.0016713
LRP1	476.745	0.463635	0.118808	3.90238	9.52499e-05	0.00169287
Corin	799.707	0.40797	0.104649	3.89848	9.67985e-05	0.00171763
sxc	974.181	-0.412994	0.105978	-3.89696	9.7408e-05	0.00172345
CG14086	8.4028	2.25456	0.578555	3.89688	9.74389e-05	0.00172345
CG9766	32.2498	-1.31308	0.337067	-3.89561	9.7951e-05	0.00172973
CG34408	313.026	0.475885	0.122171	3.89523	9.81072e-05	0.00172973
Hexim	181.976	-0.52035	0.133825	-3.88829	0.000100952	0.00177704
IM4	36.7287	3.44852	0.887052	3.88762	0.000101232	0.00177914
Tnpo	835.493	0.308839	0.079512	3.88418	0.000102675	0.00180162
CG1317	1083.18	-0.39146	0.10094	-3.87816	0.00010525	0.00184389
ND-20	778.785	-0.525919	0.135641	-3.87727	0.000105634	0.00184768
Rab1	542.86	-0.363795	0.0939368	-3.87276	0.000107609	0.00187923
CG17065	446.973	-0.356126	0.0919984	-3.871	0.000108391	0.00188991
InR	359.221	0.425303	0.109883	3.87051	0.000108609	0.00189073
SteXh:CG42398	3.71315	5.38978	1.39431	3.86554	0.000110843	0.00192438
COX7AL	11.7952	2.52299	0.652706	3.86543	0.000110892	0.00192438
sff	652.266	0.530158	0.137167	3.86505	0.000111066	0.00192438
Octbeta2R	994.817	0.301073	0.0779175	3.864	0.000111547	0.00192923
Nuak1	444.739	0.344555	0.0891782	3.86367	0.000111695	0.00192923
CG31075	36.2714	-1.27935	0.331304	-3.86156	0.000112666	0.00194296
ND-13A	356.961	-0.669356	0.173371	-3.86083	0.000113005	0.00194576
Synj	797.921	-0.347035	0.0899151	-3.85959	0.000113578	0.00195259
CG14879	17.6552	1.9346	0.501364	3.85868	0.000114003	0.00195685
Mthfs	14.3305	1.90706	0.494541	3.85622	0.000115156	0.00197357
CG5282	491.521	-0.589473	0.152902	-3.85524	0.000115615	0.00197837
del	70.3808	1.01467	0.263568	3.84976	0.000118232	0.00202002
Poc1	19.4188	1.46592	0.381144	3.84611	0.000120006	0.00204715
elm	933.998	-0.600283	0.156092	-3.84569	0.000120212	0.00204751
CG8236	8.92831	3.63358	0.945413	3.84338	0.000121353	0.00206374
EndoA	2140.87	-0.304166	0.0791889	-3.84101	0.000122528	0.00207895
mura	1580.6	0.34198	0.0890382	3.84082	0.000122624	0.00207895
Or92a	8.04036	4.83558	1.25928	3.83997	0.000123051	0.002083
CG31103	7.99197	2.28502	0.595781	3.83533	0.000125393	0.0021194
CG7194	7.574	2.76089	0.720629	3.83122	0.00012751	0.00215058
CG11357	303.182	-0.378006	0.0986706	-3.83099	0.000127628	0.00215058
lncRNA:CR43878	19.5345	1.63317	0.426478	3.82944	0.000128437	0.00215788
Ziz	376.994	0.626383	0.163572	3.82941	0.000128452	0.00215788
mre11	89.1264	0.679162	0.177397	3.82849	0.000128932	0.00216265
ph-d	258.351	0.60595	0.15835	3.82666	0.000129894	0.00217548
Rm62	4019.7	-0.310114	0.0810777	-3.8249	0.000130825	0.00218775
snRNA:U5:34A	9.25839	4.86138	1.27123	3.82415	0.000131226	0.00219114
CG15431	473.465	0.346537	0.0906706	3.82194	0.000132408	0.00220754
AP-2alpha	1074.26	-0.535395	0.140154	-3.82004	0.000133432	0.00221891
Tom20	510.118	-0.519342	0.135956	-3.81992	0.000133492	0.00221891
sage	48.2042	1.41906	0.371661	3.81816	0.000134451	0.00223148
CG11391	5.05149	2.78662	0.730215	3.81616	0.000135543	0.00224562
UQCR-11	842.611	-0.470353	0.123263	-3.81586	0.00013571	0.00224562
mt:tRNA:Leu-TAG	6.88437	3.20857	0.8411	3.81473	0.000136332	0.00225253
BBS9	20.3683	2.18004	0.571722	3.81311	0.000137227	0.00226394
C3G	669.4	0.293128	0.0769276	3.81044	0.000138717	0.00228511
Cyp9h1	38.3685	2.19934	0.577365	3.80927	0.000139378	0.00229258
CG5746	864.847	0.346895	0.0911018	3.80777	0.000140225	0.00230308
CG11873	1440.56	0.344979	0.0907983	3.7994	0.000145047	0.00237872
CG13365	119.119	-0.792611	0.208668	-3.79844	0.000145612	0.00238445
CG3061	638.592	-0.566034	0.149084	-3.79675	0.000146605	0.00239716
nvy	413.013	-0.505324	0.133114	-3.79617	0.000146948	0.0023992
CG13999	131.324	-1.0486	0.276267	-3.79559	0.000147292	0.00240128
pico	775.964	0.410607	0.108209	3.79457	0.000147897	0.00240758
MFS18	118.479	-0.707083	0.186408	-3.79319	0.000148722	0.00241744
CG2064	64.8082	1.03737	0.274012	3.78585	0.000153182	0.00248628
Uhg4	136.492	0.904607	0.239121	3.78305	0.000154917	0.0025084
GABPI	403.57	-0.41941	0.110869	-3.78292	0.000155	0.0025084
krimp	13.3316	2.4953	0.659718	3.78238	0.000155334	0.00251013
lncRNA:CR44472	8.70901	-1.85475	0.490633	-3.78032	0.00015663	0.00252737
ohgt	279.049	-0.516593	0.136689	-3.77934	0.000157247	0.00253107
Rsf1	1045.12	-0.474133	0.125458	-3.77922	0.000157318	0.00253107
CG9657	658.607	-0.837261	0.221578	-3.77862	0.000157699	0.00253351
TTLL12	88.0902	-0.615221	0.162944	-3.77566	0.000159585	0.00256009
CG2608	97.9923	-0.707671	0.187805	-3.76812	0.000164482	0.00263482
Ufd1-like	215.887	-0.475254	0.12617	-3.76678	0.000165363	0.0026451
bif	613.371	0.397437	0.105526	3.76625	0.000165721	0.00264698
Eps-15	947.511	-0.40264	0.107055	-3.76107	0.000169189	0.00269436
ver	23.556	1.93279	0.513914	3.76092	0.000169287	0.00269436
Ate1	309.565	0.656284	0.17451	3.76073	0.00016942	0.00269436
msn	433.703	0.646279	0.171877	3.76013	0.000169822	0.00269687
Top1	338.705	0.593492	0.157926	3.75804	0.000171252	0.00271567
CG1602	29.1729	-0.985935	0.262442	-3.75677	0.00017212	0.00272553
nAChRalpha5	1759.01	0.600873	0.160038	3.75457	0.00017364	0.00274565
CG31300	37.7337	1.42559	0.380207	3.7495	0.000177184	0.00279768
CG9686	2111.9	1.06266	0.284037	3.74127	0.000183091	0.00288682
lncRNA:CR44832	1436.69	1.55559	0.416045	3.73899	0.000184762	0.00290901
RhoGEF2	287.515	0.588102	0.157393	3.73652	0.000186584	0.00293351
p120ctn	2012.26	-0.352843	0.0944677	-3.73506	0.000187669	0.00294637
Obp44a	2441.25	-1.58457	0.424707	-3.73097	0.000190741	0.00299035
Arl4	618.67	-0.474919	0.127322	-3.73005	0.000191441	0.00299708
GCS2alpha	2162.83	-0.458147	0.122938	-3.72666	0.000194037	0.00303341
Tom70	148.442	-0.564993	0.151626	-3.72622	0.000194376	0.00303441
su(w[a])	1074.85	0.637389	0.171097	3.72531	0.000195074	0.00304101
CG11137	313.293	-0.699355	0.187754	-3.72485	0.00019543	0.00304226
5-HT2A	391.906	0.820518	0.220539	3.72051	0.000198818	0.0030894
CtBP	1848	0.244481	0.0657162	3.72026	0.000199018	0.0030894
snoRNA:185	18.0379	3.51445	0.945777	3.71594	0.000202453	0.00313831
CR45227	4.89024	4.82333	1.29822	3.71533	0.000202937	0.0031414
CG12177	351.206	-1.04762	0.28219	-3.71245	0.000205261	0.00317293
twz	214.077	-0.65348	0.176051	-3.71187	0.000205737	0.00317582
CG6044	1722.34	-0.643269	0.173398	-3.70979	0.000207433	0.00319754
RNASEK	1166.16	-0.541647	0.146143	-3.70629	0.000210318	0.0032375
CG7231	111	-0.862085	0.232947	-3.70078	0.00021494	0.00330403
CG16974	1168.78	-0.439341	0.118735	-3.70017	0.000215454	0.00330732
Mlf	1360.6	-1.0928	0.295468	-3.69855	0.000216838	0.00332395
Trissin	65.528	1.96385	0.531117	3.69758	0.000217661	0.00333194
brat	1078.43	0.541091	0.146364	3.69689	0.000218256	0.00333642
lncRNA:CR43644	4.54726	2.7597	0.747087	3.69395	0.000220801	0.00337066
CG33947	47.3181	-0.840669	0.227612	-3.69344	0.000221243	0.00337273
Crg-1	18.4014	1.23315	0.334083	3.69114	0.00022325	0.00339553
Rbm13	45.7464	0.857808	0.232404	3.69102	0.000223353	0.00339553
snoRNA:2R:9445205	25.1972	2.89114	0.783737	3.68892	0.00022521	0.00341213
ATPsynO	1309.19	-0.672134	0.182205	-3.68889	0.000225235	0.00341213
mRpL21	166.407	-0.420796	0.114076	-3.68873	0.000225373	0.00341213
mRpS25	113.692	-0.494609	0.134133	-3.68746	0.000226507	0.0034246
Pdf	1266.85	1.56736	0.425121	3.68686	0.000227038	0.00342793
CG8004	132.656	-0.828567	0.224771	-3.68628	0.000227559	0.0034311
psh	10.973	2.97103	0.806863	3.6822	0.000231233	0.00348175
snoRNA:2R:9445410	13.2422	1.54672	0.420138	3.68146	0.000231901	0.00348704
NFAT	710.195	0.780412	0.212306	3.67589	0.00023702	0.00355917
ImpL1	8.5333	4.0357	1.09909	3.67186	0.000240789	0.00361085
pan	3035.94	0.464332	0.126566	3.66869	0.000243794	0.00365096
CG42232	292.627	0.432573	0.117977	3.66659	0.000245808	0.00367612
Cyp9b2	9.16071	2.58771	0.70591	3.66578	0.000246586	0.00367804
Gapdh2	4150.28	-0.492277	0.13429	-3.66576	0.000246603	0.00367804
Tsp42Ea	278.195	1.36673	0.372871	3.66542	0.000246936	0.00367804
Irbp18	88.3604	0.742998	0.202738	3.66482	0.000247513	0.00368168
CG13077	45.1154	2.26694	0.618761	3.66367	0.000248628	0.00369327
lncRNA:CR43459	408.105	0.357881	0.0977008	3.66303	0.00024925	0.00369754
CG18190	3.34225	2.89009	0.789157	3.66225	0.000250012	0.00370388
CG6983	328.949	-0.58459	0.159739	-3.65966	0.000252549	0.00373175
Gyc32E	19.6474	1.43013	0.390784	3.65964	0.00025257	0.00373175
cona	3.38936	4.46324	1.21976	3.65912	0.000253081	0.00373429
Lst	21.733	2.91628	0.797249	3.65792	0.000254266	0.00374074
Cyp1	3034.1	-0.433802	0.118599	-3.65771	0.000254477	0.00374074
Npc2g	43.6166	3.21418	0.878753	3.65765	0.000254534	0.00374074
esc	33.0148	1.19959	0.32808	3.65641	0.000255774	0.00375396
babo	506.86	0.357009	0.0976556	3.65579	0.000256386	0.00375795
igl	4040.02	-0.607862	0.166379	-3.65348	0.000258713	0.00378702
Drep4	115.864	-0.849973	0.232714	-3.65244	0.000259759	0.0037973
lncRNA:CR44628	12.6693	-1.45657	0.398837	-3.65205	0.000260158	0.0037981
CG1231	61.0729	-0.695814	0.190627	-3.65013	0.000262109	0.00382152
Hk	2369.97	0.501438	0.137512	3.64649	0.000265844	0.00387087
frj	457.868	-0.304997	0.083661	-3.64563	0.000266738	0.00387877
CG1504	182.929	0.814104	0.22338	3.64447	0.00026794	0.00388965
AP-1gamma	627.704	0.952777	0.261448	3.64423	0.000268191	0.00388965
velo	541.472	0.387148	0.106358	3.64004	0.000272591	0.00394828
CG12179	42.7516	0.875055	0.240529	3.63805	0.000274713	0.00397379
ND-PDSW	589.231	-0.573203	0.157643	-3.63609	0.000276812	0.0039987
CG8613	741.715	-0.53652	0.147567	-3.63576	0.000277159	0.0039987
smg	297.048	-0.444358	0.122283	-3.63384	0.000279229	0.00402331
AnxB9	701.313	0.558897	0.153871	3.63225	0.000280961	0.00404298
CG9628	71.3705	1.43355	0.39477	3.63137	0.000281923	0.00405154
SCCRO4	150.508	-0.553843	0.152604	-3.62927	0.000284218	0.00407922
CG3860	544.813	-0.30321	0.0835667	-3.62836	0.000285227	0.00408838
fabp	155.496	1.35753	0.374258	3.62726	0.000286449	0.00410057
mv	191.948	0.612754	0.168999	3.62579	0.000288081	0.00411859
CG13920	242.833	-0.555411	0.153223	-3.62486	0.000289117	0.00412805
ND-49	1158.42	-1.00966	0.278681	-3.62301	0.00029119	0.00415228
CG30491	108.148	-0.623735	0.172366	-3.61867	0.000296118	0.0042171
Pak	569.306	0.41785	0.115531	3.61679	0.000298278	0.00424238
Cf2	462.095	0.441297	0.122039	3.61604	0.00029914	0.00424918
HDAC4	917.062	0.833054	0.230407	3.61558	0.000299671	0.00425125
jigr1	433.153	-0.385335	0.106594	-3.61499	0.000300361	0.00425556
GABA-B-R2	698.355	-0.415633	0.115003	-3.6141	0.000301388	0.00425963
jdp	7101.87	-0.257209	0.0711686	-3.61408	0.00030142	0.00425963
Sodh-1	9.33794	4.31187	1.19478	3.60893	0.000307458	0.00433941
CG7206	211.772	0.999692	0.277049	3.60836	0.000308144	0.00434353
Eip74EF	259.344	0.458393	0.127134	3.60558	0.000311458	0.00437786
CG9921	253.449	-0.750605	0.208185	-3.60547	0.000311594	0.00437786
CG11407	278.021	0.707002	0.1961	3.60532	0.000311769	0.00437786
CG18265	429.297	0.816571	0.226649	3.6028	0.000314804	0.00441485
CG6123	560.227	0.429721	0.1193	3.60201	0.000315768	0.00442275
Pur-alpha	1615.86	-0.507374	0.140896	-3.60107	0.000316915	0.0044302
Cp110	58.2187	0.96687	0.268507	3.60091	0.000317102	0.0044302
CG42376	129.158	-0.500359	0.138967	-3.60055	0.00031754	0.00443071
CG13579	192.91	0.611579	0.169956	3.59846	0.000320105	0.00445443
Obp99a	5.86319	4.17553	1.16044	3.59824	0.00032038	0.00445443
hts	1175.24	-0.306668	0.0852286	-3.59818	0.000320451	0.00445443
Zw	17.9287	2.31106	0.642746	3.59561	0.000323631	0.00449298
Sam-S	1392.73	-0.88848	0.247131	-3.59518	0.000324163	0.0044947
dsx-c73A	11.2661	2.45366	0.683326	3.59076	0.00032971	0.00456554
CCT8	394.098	0.327846	0.0913179	3.59016	0.000330472	0.00456554
Mondo	311.439	0.390245	0.108699	3.59013	0.000330512	0.00456554
Spn43Ab	701.321	-0.940771	0.262179	-3.58828	0.000332867	0.00459232
Tep1	13.7538	3.18194	0.887093	3.58693	0.000334595	0.0046104
CG32572	37.4819	1.16817	0.325707	3.58658	0.000335037	0.00461073
VAChT	1818.97	-0.29581	0.0826074	-3.58091	0.000342399	0.00470617
Flo2	171.518	0.921365	0.257324	3.58057	0.000342843	0.00470642
l(3)neo38	1449.02	0.657881	0.183983	3.57576	0.00034921	0.00478786
CG32687	51.0961	1.7614	0.492706	3.57496	0.000350281	0.00479289
Cisd2	341.641	-0.453121	0.126753	-3.57484	0.000350445	0.00479289
Ogg1	46.8999	-0.90649	0.253616	-3.57426	0.00035122	0.00479754
mrt	216.195	-0.369468	0.103459	-3.57117	0.000355389	0.00484849
klg	1104.33	-0.277092	0.0776033	-3.57062	0.000356131	0.00485189
elgi	269.39	-0.623633	0.17467	-3.57034	0.000356517	0.00485189
daed	43.4313	-0.951056	0.266674	-3.56637	0.000361964	0.00491995
Irp-1B	215.523	-0.610529	0.171231	-3.56552	0.000363136	0.00492981
COX5B	1028.46	-0.630837	0.176983	-3.56439	0.0003647	0.00494495
CG31324	348.25	0.413499	0.11618	3.55913	0.000372079	0.00503882
trx	929.915	0.460292	0.129382	3.55762	0.000374227	0.00505972
Dscam4	1202.02	0.751256	0.211181	3.5574	0.000374539	0.00505972
Or45a	153.817	1.13951	0.320408	3.55642	0.000375937	0.00507239
CG42238	391.389	1.02216	0.28752	3.5551	0.000377836	0.0050918
mim	658.939	0.425962	0.119867	3.55363	0.000379947	0.00511399
CG40470	79.8603	1.03003	0.290008	3.55174	0.000382698	0.0051399
Scgalpha	314.357	-0.693027	0.195127	-3.55166	0.000382803	0.0051399
Plekhm1	174.069	-0.604212	0.17029	-3.54813	0.000387974	0.005203
Tab2	109.405	0.812184	0.228928	3.54777	0.000388504	0.00520378
bsk	1256.33	-0.576252	0.162527	-3.54558	0.000391752	0.00524093
eEF1alpha1	5664.72	0.589829	0.16638	3.54507	0.000392513	0.00524475
Kebab	5.8277	2.75893	0.778347	3.5446	0.00039321	0.00524771
CG12170	114.143	-0.631468	0.178208	-3.54343	0.000394965	0.00526477
CG16717	167.372	-0.44793	0.126448	-3.54241	0.000396482	0.00527862
Picot	893.629	-0.780173	0.220352	-3.54057	0.000399257	0.00530916
CG17855	18.8328	1.26144	0.356327	3.54013	0.000399933	0.00531174
SdhA	1862.14	-0.380734	0.107564	-3.53961	0.000400713	0.00531571
CG2321	14.4839	1.48271	0.418987	3.5388	0.000401947	0.00532568
hfp	1224.77	0.327953	0.0927065	3.53754	0.000403878	0.00533722
CG17124	578.204	-0.366679	0.103659	-3.53735	0.000404166	0.00533722
CG2736	42.2822	2.98668	0.844343	3.53728	0.000404269	0.00533722
Ance-4	19.8259	4.41717	1.24927	3.53579	0.000406556	0.005361
CG1888	122.27	0.498381	0.141045	3.53349	0.000410107	0.00540138
oc	147.347	0.700119	0.198289	3.5308	0.0004143	0.00545009
e	790.435	-1.46381	0.414741	-3.52946	0.000416414	0.00547138
CG42271	364.207	-0.35436	0.100448	-3.52781	0.00041901	0.00549895
dgt6	40.9201	1.15639	0.327874	3.52693	0.000420414	0.00550617
lncRNA:CR46006	389.278	0.52848	0.149857	3.52656	0.000421004	0.00550617
CG43102	653.669	0.533918	0.151401	3.52652	0.000421057	0.00550617
CG11961	47.5922	0.893795	0.253578	3.52473	0.000423918	0.00553702
Scp2	2124.71	-0.993788	0.282071	-3.52319	0.000426392	0.0055616
Snoo	626.616	0.536084	0.15217	3.52293	0.000426808	0.0055616
DCTN2-p50	235.448	-0.4827	0.13703	-3.52259	0.000427344	0.00556203
CG2278	138.593	1.40271	0.398402	3.52085	0.000430174	0.0055869
Rac1	508.82	-0.278173	0.0790145	-3.52053	0.000430681	0.0055869
CAP	568.948	0.591813	0.168106	3.52048	0.000430774	0.0055869
Rift	101.241	-0.597516	0.16982	-3.51853	0.000433949	0.00562147
grh	9.27397	1.95291	0.555607	3.51492	0.00043989	0.0056875
Vps35	344.892	-0.590665	0.16805	-3.51481	0.000440077	0.0056875
CG4038	55.1031	0.714695	0.203386	3.51399	0.000441433	0.00569836
CG43373	343.607	0.53921	0.15369	3.50842	0.000450779	0.0058122
GstE4	6.2582	3.52405	1.00459	3.50794	0.000451589	0.00581586
nej	840.154	0.812902	0.231832	3.50643	0.00045416	0.00584214
CG15553	3.80669	2.50822	0.715984	3.50318	0.000459742	0.00590707
Root	16.5719	2.20437	0.629738	3.50046	0.000464455	0.00595884
Got1	997.581	-0.751772	0.214778	-3.50023	0.000464851	0.00595884
SMC5	135.403	0.748776	0.214284	3.49432	0.000475273	0.00608536
CG7920	1553.81	-0.414574	0.11869	-3.49291	0.000477795	0.00610519
CG7407	347.522	-0.45431	0.130069	-3.49283	0.000477927	0.00610519
CG12206	11.6413	2.74403	0.785925	3.49147	0.000480379	0.00612941
mia	43.1221	1.90291	0.545106	3.49089	0.000481416	0.00613555
CG32095	66.6828	-0.753611	0.216033	-3.48841	0.000485905	0.00618562
Srp54	379.942	-0.275619	0.0790254	-3.48773	0.000487145	0.00619277
PPO2	248.629	-2.56036	0.734158	-3.48748	0.000487589	0.00619277
CG14961	4.70047	3.43212	0.984961	3.48452	0.000493023	0.00625459
CG9389	20.4267	2.20816	0.634619	3.47951	0.000502326	0.0063653
Ku80	37.4147	0.792983	0.227928	3.47909	0.000503121	0.00636805
mip120	190.532	0.538178	0.15479	3.47682	0.000507396	0.00641187
laza	105.576	1.08951	0.313385	3.47659	0.000507833	0.00641187
CG32052	505.342	-0.329343	0.0947386	-3.47633	0.000508325	0.00641187
CG9717	19.7635	1.94223	0.558888	3.47517	0.000510528	0.0064323
14-3-3epsilon	6491.98	-0.537344	0.154672	-3.47408	0.000512606	0.006449	x
Shab	1619.3	0.864815	0.248949	3.47386	0.000513022	0.006449
Con	1425.86	-0.329844	0.0949749	-3.47295	0.000514763	0.00646353
frm	16.6264	2.84636	0.820287	3.46996	0.000520541	0.00652865
gammaSnap2	139.186	-0.553127	0.159578	-3.46618	0.000527916	0.0066079
Cyp4ac1	28.5859	1.7411	0.502322	3.4661	0.000528058	0.0066079
CG11400	18.3479	2.45255	0.707807	3.465	0.000530227	0.00662309
CG42240	440.46	-0.553043	0.159614	-3.46488	0.000530471	0.00662309
CG34367	112.389	-1.10622	0.319331	-3.46418	0.000531845	0.0066308
lncRNA:CR45388	11.7773	-1.70756	0.492951	-3.46396	0.000532291	0.0066308
Vha36-1	913.33	-0.459696	0.133042	-3.45526	0.000549772	0.00684084
Fas1	5810.49	-0.30444	0.0881457	-3.45383	0.00055269	0.00686942
CG3107	397.648	-0.526904	0.152591	-3.45305	0.000554288	0.00688152
CG30122	787.919	0.550503	0.159513	3.45115	0.000558199	0.00692229
cic	1263.33	0.474127	0.137447	3.44953	0.000561567	0.00695083
Dic1	338.251	-0.481481	0.139589	-3.44928	0.000562087	0.00695083
CG5555	170.29	-0.570915	0.165524	-3.44913	0.000562389	0.00695083
Gug	842.987	0.486107	0.140961	3.44852	0.000563675	0.00695885
CG11779	236.285	-0.432651	0.125471	-3.44822	0.000564299	0.00695885
Sod1	1251.15	-0.406481	0.11812	-3.44126	0.000579014	0.00713234
CG40486	18.0495	2.96476	0.861752	3.44038	0.000580892	0.00713371
His2B:CG33868	2.10808	4.24849	1.23492	3.44031	0.000581057	0.00713371
Cyt-b5-r	54.7319	3.15663	0.917543	3.4403	0.000581064	0.00713371
CG12994	128.712	-0.719238	0.209099	-3.43971	0.000582345	0.00714149
p38b	128.049	-0.728903	0.211947	-3.43908	0.00058369	0.00715004
Dhod	135.181	0.523858	0.15236	3.4383	0.000585385	0.00716049
CG33143	395.989	0.782193	0.227508	3.43809	0.00058584	0.00716049
Odc1	14.4369	2.84793	0.828627	3.43692	0.000588361	0.00718334
pita	237.376	0.441513	0.128491	3.43615	0.000590044	0.0071896
p130CAS	427	-0.449581	0.130841	-3.43609	0.000590176	0.0071896
Nepl5	555.347	-0.925918	0.269519	-3.43545	0.000591579	0.00719874
Tre1	13.8971	1.52672	0.444502	3.43468	0.000593252	0.00721115
CNMaR	269.008	-0.466221	0.135824	-3.43253	0.000597988	0.00726072
sug	15.4148	2.02177	0.589141	3.43173	0.000599747	0.00727407
Mulk	70.0436	-0.925423	0.269794	-3.43011	0.000603343	0.00730966
B52	1744.2	0.682123	0.198914	3.42925	0.000605262	0.00732487
CG15824	12.6735	4.99607	1.45833	3.4259	0.000612776	0.00740767
pain	64.4881	1.4424	0.421096	3.42535	0.000614007	0.00741444
CG32191	10.331	4.16734	1.21694	3.42443	0.000616092	0.00742753
CG34357	485.581	0.419828	0.122603	3.42428	0.000616438	0.00742753
Mmp2	394.806	0.849289	0.248092	3.42329	0.000618689	0.00744653
ND-AGGG	688.99	-0.601584	0.175782	-3.42234	0.000620853	0.00745257
CG31313	17.9889	2.15354	0.629264	3.42231	0.000620925	0.00745257
Art4	86.3953	-0.58383	0.170602	-3.42218	0.000621216	0.00745257
CG4603	216.009	-0.619922	0.181222	-3.42079	0.000624394	0.00748256
E2f1	450.63	-0.426351	0.124659	-3.42014	0.000625884	0.00749228
SMC2	56.7273	1.50238	0.439581	3.41776	0.000631386	0.00754995
CG14757	358.257	-0.903151	0.264291	-3.41726	0.00063255	0.00755568
CG3662	4693.58	-0.747529	0.218857	-3.4156	0.000636409	0.00759356
ND-B14	389.827	-0.508726	0.149019	-3.41383	0.000640563	0.00763487
CG15673	12.718	1.65336	0.484443	3.41292	0.00064271	0.0076522
CR43087	16.7941	3.39744	0.995685	3.41217	0.000644486	0.00766508
GIIIspla2	94.7434	-0.548436	0.160827	-3.41009	0.000649412	0.00771535
Pkc98E	2287.48	-0.204717	0.0600597	-3.40857	0.000653055	0.00775029
a10	87.5643	3.90553	1.14643	3.40669	0.000657553	0.00779528
Ets21C	12.9518	1.95571	0.574297	3.4054	0.000660663	0.00782375
Spn88Eb	17.4517	5.10978	1.50156	3.40298	0.000666554	0.00788506
Capa	375.367	1.08437	0.318778	3.40164	0.000669835	0.00791539
fry	549.58	0.339264	0.0998448	3.39791	0.000679027	0.00801543
CG1792	72.9737	0.664942	0.195833	3.39546	0.000685129	0.00807881
CG3907	611.098	-0.477239	0.14058	-3.3948	0.000686794	0.0080898
D	388.316	-0.586977	0.173085	-3.39127	0.000695693	0.00818589
CG15579	24.2294	3.38766	0.999049	3.39088	0.000696676	0.00818872
CG3706	4.0107	4.9528	1.46142	3.38903	0.00070141	0.0082356
CG10103	233.76	0.475788	0.140431	3.38807	0.000703874	0.00825574
CG16791	1266.28	0.443519	0.130985	3.38603	0.00070912	0.00830775
snoRNA:Psi28S-2626	5.3624	1.90777	0.563468	3.38576	0.000709813	0.00830775
Dgkepsilon	286.654	-0.49257	0.14555	-3.38421	0.000713839	0.00834602
snoRNA:Psi28S-3436b	20.1779	2.61018	0.771464	3.38342	0.000715897	0.00835795
kuk	541.728	-0.380219	0.112383	-3.38323	0.000716374	0.00835795
Sec16	701.35	0.882638	0.261013	3.38159	0.000720679	0.00839929
Rrp42	41.0743	0.994232	0.294044	3.38124	0.000721606	0.00840123
CG13055	99.6279	0.840972	0.248768	3.38054	0.000723426	0.00841354
lncRNA:CR44506	15.2548	-1.20723	0.357204	-3.37966	0.000725751	0.00843169
RpL7	4054.64	0.499518	0.147838	3.37883	0.00072795	0.00844564
CG12502	774.003	-0.376121	0.111324	-3.37863	0.000728481	0.00844564
CG32767	1128.9	0.66962	0.198277	3.3772	0.000732282	0.00848079
Spindly	24.3612	1.57286	0.465832	3.37645	0.000734286	0.00849509
CG33543	632.522	-0.370292	0.109687	-3.3759	0.000735752	0.00850314
dpa	29.4711	1.00598	0.298082	3.37483	0.000738603	0.00852716
RnrS	7.67279	3.10999	0.922667	3.37065	0.00074991	0.00864864
Gbeta13F	4150.27	-0.221115	0.0656464	-3.36827	0.000756412	0.00871057
CG2121	17.8904	2.45809	0.729849	3.36794	0.000757316	0.00871057
CG14401	32.3166	1.23494	0.366688	3.36782	0.000757647	0.00871057
CG6006	304.197	0.556906	0.165426	3.36648	0.000761328	0.00874378
CG32939	213.172	-0.378435	0.112433	-3.36588	0.000763006	0.00875395
mRpL37	101.601	-0.463796	0.137859	-3.36427	0.00076746	0.0087959
stj	945.765	0.629892	0.187289	3.3632	0.000770437	0.00881527
CG3548	212.507	-0.558184	0.165981	-3.36295	0.00077115	0.00881527
Syx8	161.102	0.508951	0.151361	3.3625	0.000772412	0.00881527
NLaz	213.259	0.772567	0.229763	3.36245	0.000772529	0.00881527
nopo	18.4915	2.66745	0.793356	3.36223	0.000773143	0.00881527
Spt3	73.5837	-0.745061	0.221716	-3.36042	0.000778228	0.00886409
CG4789	214.529	0.470766	0.140279	3.35594	0.00079096	0.00899982
Cyp49a1	111.905	1.04875	0.312549	3.35546	0.00079234	0.00900167
Tps1	69.5605	2.76718	0.824783	3.35504	0.00079354	0.00900167
CG42402	881.534	0.349363	0.104131	3.35503	0.000793569	0.00900167
CG32544	397.437	-0.739122	0.220366	-3.35407	0.00079632	0.00902359
Hf	30.885	1.75055	0.522282	3.35174	0.000803055	0.00908956
CG17698	992.065	-0.655269	0.195516	-3.35149	0.000803789	0.00908956
Msp300	5783.41	0.736295	0.219765	3.35037	0.000807047	0.00911445
CG15082	119.299	1.02013	0.304502	3.35016	0.000807641	0.00911445
Atf3	160.359	0.614621	0.18349	3.34962	0.000809213	0.00912286
GC	166.503	0.732478	0.218701	3.34922	0.00081039	0.00912681
Coop	10.538	1.81962	0.543824	3.34597	0.000819939	0.00921666
Nepl11	98.0274	0.873595	0.261091	3.34594	0.000820038	0.00921666
CG14183	27.5282	0.976917	0.292161	3.34376	0.000826522	0.00928009
lncRNA:CR44965	13.4749	1.92567	0.576131	3.34242	0.000830508	0.00930907
wun2	234.864	-0.896706	0.268288	-3.34233	0.00083079	0.00930907
alpha-Est7	67.3194	1.89641	0.567481	3.34181	0.000832353	0.00931458
Nph	120.013	0.690971	0.206778	3.3416	0.00083297	0.00931458
ATPsynG	762.102	-0.497928	0.149132	-3.33885	0.000841259	0.00939774
capt	367.816	0.440088	0.13182	3.33856	0.000842153	0.00939823
CG13056	7.10717	2.84567	0.852515	3.33797	0.000843919	0.00940337
CG31712	915.979	0.647903	0.194122	3.3376	0.000845041	0.00940337
5.8SrRNA-Psi:CR45863	129.041	1.48781	0.445777	3.33756	0.00084517	0.00940337
spen	4276.4	0.652347	0.195532	3.33628	0.000849091	0.00943747
CG8701	17.4646	1.57799	0.473037	3.33586	0.000850366	0.00944214
CG31211	409.631	0.508132	0.152381	3.33461	0.00085419	0.00947507
RPA3	70.898	0.945058	0.283525	3.33324	0.000858412	0.00951234
lncRNA:CR45223	124.582	0.509264	0.152828	3.33227	0.000861409	0.00953598
CG17032	52.0659	1.10332	0.331226	3.33102	0.000865278	0.00956921
CG14721	80.5608	-0.748375	0.224842	-3.32845	0.000873313	0.00964758
lectin-46Ca	48.4958	2.45412	0.737374	3.32819	0.000874112	0.00964758
VhaPPA1-1	1186.08	-0.430596	0.129421	-3.32709	0.000877594	0.00967566
Vm32E	12.1663	3.75411	1.12843	3.32683	0.00087841	0.00967566
sun	550.49	-0.716786	0.215475	-3.32654	0.0008793	0.00967581
CG43672	24.1917	3.19564	0.960811	3.32598	0.000881098	0.00968593
CG6126	165.065	-0.69126	0.20793	-3.32448	0.00088583	0.00972826
GAPcenA	450.604	-0.302873	0.0911381	-3.32323	0.000889819	0.00976236
CG2258	1105.11	-0.32031	0.0964448	-3.32117	0.000896414	0.00982494
glo	828.185	0.373758	0.112604	3.31922	0.000902677	0.00988152
Pde8	577.128	0.431413	0.129982	3.31901	0.000903366	0.00988152
CG15347	8.70714	2.73776	0.82503	3.31838	0.000905426	0.00989424
CG11050	692.389	-0.414151	0.124863	-3.31684	0.000910431	0.00993909
CG6878	124.651	-0.528378	0.159386	-3.31509	0.000916133	0.00999146
CanB	2293.63	-0.520166	0.156942	-3.31438	0.000918464	0.010007
CG6700	797.113	0.554463	0.167313	3.31392	0.000919968	0.0100135
Rme-8	193.489	0.555117	0.167603	3.3121	0.000925996	0.0100692
CG17230	332.606	-0.381674	0.115403	-3.30732	0.000941929	0.0102324
VhaM9.7-a	1180.11	-0.599722	0.181421	-3.30569	0.000947419	0.0102819
CG1998	563.726	-0.434101	0.13138	-3.30416	0.000952614	0.0103281
CaMKII	4118.79	-0.530838	0.160752	-3.30221	0.000959261	0.01039
CG5953	149.848	0.602462	0.182498	3.3012	0.000962725	0.0104173
CG4951	68.2011	0.688338	0.20858	3.30012	0.000966424	0.010447
CG12344	49.3489	-1.11434	0.337718	-3.29962	0.000968169	0.0104557
Eglp4	58.1405	1.94823	0.590611	3.29866	0.000971467	0.010481
snoRNA:Psi28S-2648	8.39212	4.61609	1.40032	3.29644	0.000979172	0.0105538
ND-ACP	538.866	-0.504089	0.152997	-3.29477	0.000985024	0.0106013
Mical	782.401	0.569789	0.172945	3.29464	0.000985495	0.0106013
mRpL24	151.273	-0.471355	0.14308	-3.29434	0.000986546	0.0106023
CG9689	770.482	1.26435	0.384073	3.29194	0.000994978	0.0106825
CG5961	123.921	-0.663828	0.201716	-3.2909	0.000998687	0.0107117
snoRNA:Psi28S-1135d	3.05784	2.8206	0.8572	3.29048	0.00100018	0.0107117
nolo	1887.75	-0.24634	0.0748674	-3.29036	0.00100061	0.0107117
Tep4	91.6473	1.65201	0.502534	3.28737	0.00101128	0.0108155
Toll-7	313.898	-0.467308	0.142194	-3.28642	0.00101471	0.0108416
Nna1	361.957	0.46225	0.140771	3.28369	0.00102456	0.0109362
CG31849	79.755	-0.696958	0.212306	-3.2828	0.00102782	0.0109605
elav	1594.86	0.371451	0.113195	3.28151	0.00103254	0.0110001
mbm	34.8119	0.935857	0.285264	3.28067	0.0010356	0.0110221
par-6	489.54	0.398147	0.121372	3.28038	0.00103668	0.011023
P5CDh1	2434.27	-0.811932	0.247573	-3.27957	0.00103966	0.011044
CG15012	524.518	-0.266523	0.0813113	-3.27781	0.00104617	0.0111025
lncRNA:CR44741	1.85189	4.03575	1.23186	3.27613	0.00105239	0.0111561
Naa80	288.674	-0.372434	0.113694	-3.27576	0.00105377	0.0111561
Rab26	626.716	0.335048	0.102285	3.27563	0.00105425	0.0111561
CG11664	12.6438	1.5606	0.476514	3.27504	0.00105649	0.011169
CG13390	55.2931	-0.652268	0.199464	-3.2701	0.00107509	0.0113548
Hipk	1984.61	0.339157	0.103809	3.26713	0.00108643	0.0114636
hpRNA:CR46342	43.5827	2.23561	0.684564	3.26575	0.00109175	0.0115088
CG30424	56.3695	-0.650255	0.199137	-3.26536	0.00109323	0.0115134
CG42709	243.936	-0.957924	0.293518	-3.2636	0.00110007	0.0115743
CG17650	10.6339	2.44263	0.748556	3.26313	0.00110189	0.0115825
CG17350	11.3399	3.24913	0.995831	3.26273	0.00110343	0.0115876
CG15221	14.8942	-3.50052	1.07338	-3.2612	0.00110941	0.0116393
Lar	495.208	0.411228	0.126161	3.25956	0.00111585	0.0116957
CG8108	1120.74	0.238583	0.0732361	3.25772	0.00112311	0.0117607
mRpS35	139.991	-0.433231	0.133008	-3.25717	0.00112528	0.0117723
CG13607	8.6133	2.48847	0.764168	3.25644	0.00112819	0.0117859
CG10621	19.0572	1.99975	0.614117	3.25631	0.00112872	0.0117859
PGRP-LB	22.4619	2.00241	0.615123	3.2553	0.00113271	0.0118149
CG9253	146.72	0.797005	0.24485	3.25507	0.00113364	0.0118149
lncRNA:CR43461	13.9169	1.61981	0.498113	3.25189	0.00114641	0.0119367
CG6094	53.1932	-0.819571	0.252059	-3.2515	0.00114797	0.0119417
CG5027	343.092	-0.565188	0.173858	-3.25085	0.00115059	0.0119577
Nfs1	266.6	0.376592	0.115917	3.24881	0.00115891	0.0120328
vir-1	3057.54	0.825725	0.254268	3.24746	0.00116438	0.0120783
smash	869.608	0.260784	0.0803401	3.246	0.00117039	0.0121292
tut	28.1478	1.05679	0.32562	3.24546	0.00117261	0.0121408
fwe	1094.1	-0.551992	0.170127	-3.24458	0.00117625	0.0121671
dikar	955.716	0.770255	0.237472	3.24357	0.00118044	0.0121989
CG4194	2.3163	5.03622	1.5537	3.24144	0.00118927	0.0122753
CG33970	26.5346	-1.01672	0.31368	-3.24125	0.00119005	0.0122753
Pld	45.4888	0.857499	0.264661	3.23999	0.00119534	0.0123183
px	853.358	0.439103	0.135624	3.23766	0.00120516	0.0124079
CG12539	9.34222	1.90903	0.590194	3.23458	0.00121823	0.0125289
Klp68D	421.503	-0.740435	0.228928	-3.23435	0.00121918	0.0125289
muskelin	67.4298	0.672977	0.20824	3.23174	0.00123041	0.0126326
Spn77Bc	2.99207	3.37513	1.04551	3.2282	0.00124571	0.0127665
Tsf3	8.12981	2.19783	0.680866	3.22799	0.00124663	0.0127665
Pp2B-14D	798.377	-0.200136	0.0620014	-3.22792	0.00124692	0.0127665
Stim	317.091	0.368963	0.114432	3.2243	0.00126283	0.0129159
spidey	1094.79	-0.300509	0.0932081	-3.22406	0.00126386	0.0129159
snoRNA:lola-a	12.7084	1.51213	0.46912	3.22334	0.00126705	0.0129366
CG9410	127.374	-0.583095	0.181135	-3.21912	0.00128583	0.0131162
snoRNA:Psi28S-1135c	2.40704	3.30754	1.02781	3.21804	0.00129069	0.0131536
cpx	9693.87	-0.314741	0.0978289	-3.21726	0.00129422	0.0131774
Ssrp	202.391	1.22878	0.38207	3.21612	0.00129938	0.0132177	x
lncRNA:CR30121	7.98282	1.55576	0.48429	3.21244	0.00131611	0.0133722
Vti1a	89.634	-0.781597	0.243317	-3.21225	0.00131699	0.0133722
Jheh2	209.12	-0.67943	0.211582	-3.21118	0.0013219	0.0134098
CG30083	4.42107	4.00679	1.24846	3.2094	0.00133013	0.0134809
CG16758	62.069	1.18561	0.369548	3.20827	0.00133535	0.0135213
BomS5	7.81542	2.90074	0.90432	3.20765	0.00133824	0.0135382
mRpL50	82.4597	-0.712488	0.222279	-3.20537	0.00134887	0.0136333
CG4829	551.089	-0.585618	0.182723	-3.20496	0.00135083	0.0136405
CG4407	103.354	-0.55072	0.172176	-3.19859	0.00138103	0.0139328
Nepl17	97.1483	0.711055	0.222357	3.19781	0.00138474	0.0139574
Ssk	106.817	-1.13541	0.355132	-3.19714	0.00138796	0.0139771
cpo	2814.95	0.41415	0.129574	3.19625	0.00139225	0.0140076
betaTub85D	14.2547	1.19023	0.372765	3.19297	0.0014082	0.0141423
dally	1215.24	-0.444411	0.139194	-3.19274	0.0014093	0.0141423
beat-VI	931.338	-0.476874	0.149365	-3.19269	0.00140956	0.0141423
CG16721	325.374	-0.43364	0.135834	-3.19244	0.00141077	0.0141423
CG14015	422.799	-0.647676	0.202941	-3.19145	0.00141562	0.0141685
CG13053	4.63619	2.77083	0.868223	3.19138	0.00141595	0.0141685
Sar1	740.153	-0.333951	0.104721	-3.18896	0.00142787	0.0142748
Tsp42Eb	2.53217	3.63407	1.14071	3.1858	0.00144354	0.0144184
Nca	993.974	-0.627814	0.197199	-3.18365	0.00145429	0.0144999
PIG-T	311.706	-0.482286	0.151489	-3.18365	0.00145433	0.0144999
CG6723	461.392	-0.68632	0.215658	-3.18245	0.00146033	0.0145466
CG6066	61.9858	0.755509	0.237616	3.17954	0.00147511	0.0146806
dom	591.124	0.35219	0.110795	3.17877	0.00147903	0.0147003
CG4911	684.408	-0.31296	0.0984576	-3.17862	0.00147975	0.0147003
CG3198	723.775	0.315786	0.0993687	3.17792	0.00148337	0.0147229
DAAM	947.648	0.989881	0.311715	3.17559	0.0014953	0.0148281
CG14830	5.80402	4.03909	1.27236	3.1745	0.00150095	0.0148581
mRpL45	146.281	-0.52492	0.165356	-3.17448	0.00150103	0.0148581
Sardh	6.1057	5.45625	1.7206	3.17114	0.00151844	0.0150039
Chc	1360.99	-0.249685	0.078737	-3.17113	0.00151847	0.0150039
lncRNA:CR45217	18.4882	1.22264	0.385671	3.17017	0.0015235	0.0150401
Cdk1	4.53219	3.803	1.19982	3.16963	0.00152631	0.0150544
CG31769	16.6256	2.53967	0.802359	3.16525	0.0015495	0.0152695
skd	859.234	0.374177	0.118252	3.16424	0.00155489	0.0153089
PGAP2	83.6545	-0.720442	0.228164	-3.15756	0.00159096	0.0156425
CG43222	88.3916	-0.976722	0.30934	-3.15744	0.0015916	0.0156425
ND-42	795.336	-0.581777	0.18428	-3.15703	0.00159383	0.0156504
Irk2	751.48	-0.699945	0.221828	-3.15535	0.00160308	0.0157273
Sod2	392.488	-0.650676	0.206364	-3.15305	0.00161572	0.0158373
shi	5138.18	-0.312256	0.099046	-3.15264	0.00161804	0.0158459
Or59b	4.23408	2.43091	0.771369	3.15142	0.00162476	0.0158976
Non2	529.763	-0.458887	0.145668	-3.15022	0.00163147	0.0159491
mtm	186.888	-0.620477	0.197019	-3.14932	0.00163652	0.0159843
mRpL54	111.018	-0.584105	0.185495	-3.14889	0.0016389	0.0159934
ZnT49B	421.565	-0.503296	0.159878	-3.148	0.0016439	0.016028
VhaAC39-1	1444.15	-0.45649	0.145047	-3.14719	0.0016485	0.0160587
yki	326.213	0.536799	0.170643	3.14574	0.00165669	0.0161145
Syn2	504.146	-0.693964	0.22061	-3.14566	0.00165715	0.0161145
Nmdar2	632.581	0.627508	0.199632	3.14332	0.0016704	0.0162291
CG11449	24.0383	1.64377	0.52318	3.14188	0.00167869	0.0162952
ana3	26.7342	1.78336	0.567666	3.14156	0.00168051	0.0162985
jeb	1944.04	0.477702	0.15211	3.1405	0.00168658	0.0163431
mRpL51	63.1597	-0.781042	0.248801	-3.13923	0.00169394	0.0164
Iris	12.8902	3.51969	1.12159	3.13811	0.00170038	0.016448
Dscam1	1053.61	0.490326	0.156287	3.13733	0.00170493	0.0164775
ph-p	328.757	0.337398	0.107566	3.13666	0.00170884	0.0165009
Nepl10	2.81218	3.05533	0.974557	3.1351	0.00171796	0.0165697
CG14814	35.5679	1.38394	0.441457	3.13493	0.00171897	0.0165697
PIG-B	148.049	0.442691	0.141245	3.13421	0.0017232	0.016596
SiaT	481.3	0.488015	0.155771	3.13289	0.00173093	0.0166558
CG33309	2.4452	3.20387	1.02282	3.1324	0.00173384	0.0166672
Rab9E	5.94683	2.31864	0.740264	3.13218	0.00173513	0.0166672
CkIalpha	3264.89	-0.463245	0.147914	-3.13184	0.00173714	0.016672
snoRNA:Psi28S-1060	5.80521	1.82876	0.584105	3.13088	0.00174286	0.0167006
Moca-cyp	946.108	0.376641	0.12031	3.13059	0.00174456	0.0167006
CG17260	28.8917	0.780931	0.249453	3.13057	0.00174466	0.0167006
Aplip1	1721.86	-0.479524	0.153218	-3.12968	0.00174995	0.0167367
Kank	173.251	-0.361517	0.115584	-3.12774	0.00176156	0.0168332
RhoGAP100F	1315.52	0.316803	0.101365	3.12536	0.00177587	0.0169553
CG11007	151.469	-0.426068	0.136381	-3.1241	0.00178353	0.0170137
b	581.891	-2.13108	0.682256	-3.12358	0.00178668	0.017029
CG17565	313.262	-0.413823	0.132627	-3.12019	0.00180732	0.0172109
CG6231	58.0027	-0.729944	0.233972	-3.11979	0.00180979	0.0172183
lncRNA:CR44206	55.1969	1.22957	0.394147	3.11956	0.00181122	0.0172183
rost	9.43809	2.552	0.818555	3.11769	0.00182272	0.0173127
Prx2540-1	7.65159	1.75997	0.564753	3.11635	0.00183104	0.0173768
CG33181	863.584	0.458868	0.14735	3.11414	0.00184479	0.0174923
HPS1	244.306	-0.581941	0.186905	-3.11356	0.00184844	0.0175118
tomboy40	9.85046	1.52024	0.488317	3.11322	0.00185057	0.0175151
CHKov1	66.1966	1.02426	0.329025	3.113	0.00185196	0.0175151
GlcAT-P	666.741	0.268908	0.0864077	3.11208	0.00185774	0.0175546
Mst77F	32.413	0.856598	0.275427	3.11008	0.00187038	0.017659
lncRNA:CR44331	15.496	1.44429	0.464531	3.10913	0.00187641	0.0177008
CG30108	9.00845	1.27825	0.411185	3.1087	0.00187911	0.0177111
CG8008	5.34442	2.0622	0.663514	3.108	0.00188359	0.0177226
snoRNA:Psi28S-1135e	2.74815	3.44424	1.1083	3.10767	0.00188569	0.0177226
fw	5.9274	4.39294	1.41372	3.10736	0.00188767	0.0177226
MED31	145.602	0.407721	0.13122	3.10715	0.001889	0.0177226
Reph	1548.37	-0.271965	0.0875326	-3.10701	0.0018899	0.0177226
anne	1500.85	-0.294571	0.0948088	-3.107	0.00188996	0.0177226
nesd	15.2612	1.79578	0.578123	3.10622	0.00189494	0.0177542
CG9330	344.199	-0.373281	0.120191	-3.10574	0.00189806	0.0177684
CG42365	34.5392	0.870604	0.280382	3.10506	0.00190241	0.017794
CG17786	60.498	0.600105	0.193293	3.10463	0.00190517	0.0178047
Psa	301.866	-0.581835	0.187445	-3.10403	0.00190904	0.0178231
CG3699	3.57198	3.03633	0.978287	3.10372	0.00191105	0.0178231
CG10340	245.896	-0.57856	0.186427	-3.10342	0.00191301	0.0178231
CG15908	71.5677	-0.808211	0.260434	-3.10332	0.00191359	0.0178231
Zip89B	5.96019	4.77098	1.53764	3.1028	0.001917	0.0178341
ncm	288.157	0.806126	0.259839	3.10241	0.00191951	0.0178341
Dis3	56.4163	0.761468	0.245445	3.10239	0.00191963	0.0178341
E(var)3-9	92.8793	-0.546205	0.17618	-3.10026	0.00193348	0.0179477
CG11319	935.409	0.316192	0.102003	3.09982	0.00193636	0.0179594
CG42514	69.0611	-0.509411	0.164363	-3.0993	0.00193978	0.0179661
CG16986	113.225	-0.952508	0.307338	-3.09922	0.00194034	0.0179661
Rilpl	1013.98	0.444763	0.143549	3.09835	0.00194603	0.0179947
polo	6.2695	3.36528	1.08619	3.09825	0.0019467	0.0179947
CG14591	429.989	-0.492819	0.159105	-3.09744	0.001952	0.0180287
CG8248	201.053	-0.553871	0.178848	-3.09688	0.00195569	0.0180476
CG5096	6.43022	2.03688	0.658863	3.09151	0.00199139	0.0183575
Klp61F	3.53375	4.39824	1.42276	3.09133	0.0019926	0.0183575
cathD	2418.57	0.357096	0.115612	3.08874	0.00201007	0.018503
shv	130.335	-0.471541	0.152684	-3.08834	0.00201276	0.0185123
Est-6	109.291	1.83223	0.593377	3.0878	0.00201642	0.0185178
DNApol-eta	56.139	0.611559	0.198059	3.08776	0.0020167	0.0185178
ND-13B	301.194	-0.589028	0.190807	-3.08704	0.00202158	0.0185471
alphaTub67C	12.339	-1.49296	0.483938	-3.08502	0.00203535	0.018658
vret	12.2894	2.29274	0.743358	3.0843	0.0020403	0.0186878
Qtzl	120.72	0.483449	0.156771	3.0838	0.00204375	0.0187038
Ady43A	171.757	-0.670208	0.217507	-3.08131	0.00206089	0.0188451
Ms	3580.39	1.4117	0.458377	3.07978	0.00207152	0.0189266
FER	166.7	0.673462	0.218832	3.07754	0.0020872	0.0190541
Cyp4d1	7.19192	3.76652	1.22462	3.07567	0.00210028	0.0191577
asRNA:CR43723	16.2933	3.63398	1.18186	3.0748	0.00210642	0.0191966
snoRNA:Psi28S-2149	3.47192	3.41442	1.11053	3.07458	0.00210803	0.0191966
Sk2	168.51	-0.587365	0.191077	-3.07396	0.00211234	0.0192201
CG14079	5.53432	2.53042	0.823578	3.07247	0.00212298	0.0193009
CG11360	747.468	0.626984	0.204217	3.07019	0.00213921	0.0194325
CG11722	83.151	-0.603802	0.196753	-3.06884	0.00214892	0.0195046
alpha-Est2	4.0277	3.4915	1.13837	3.06711	0.00216139	0.0195802
CG30172	710.817	-0.392938	0.12812	-3.06695	0.00216255	0.0195802
Der-1	234.488	-0.431457	0.14068	-3.06695	0.00216256	0.0195802
HIP-R	508.78	-0.396482	0.129287	-3.06668	0.00216453	0.0195819
acj6	262.496	0.639844	0.208676	3.0662	0.00216795	0.0195968
CG30089	819.613	0.421397	0.137459	3.06561	0.00217226	0.0196196
AlaRS	128.769	0.473958	0.154642	3.06487	0.00217765	0.0196523
Mbs	956.357	0.447965	0.146193	3.06421	0.00218246	0.0196796
P32	245.588	-0.942835	0.307754	-3.0636	0.0021869	0.0197036
lncRNA:CR45819	15.7505	0.968035	0.316037	3.06304	0.00219098	0.0197242
tio	113.413	-0.704209	0.22999	-3.06191	0.00219928	0.0197827
HIPP1	468.971	0.227027	0.0741614	3.06125	0.00220412	0.0198042
CG7675	21.2464	2.30684	0.753639	3.06094	0.00220643	0.0198042
mRpS6	50.6403	-0.600198	0.196088	-3.06086	0.00220704	0.0198042
CG4467	2108.46	0.312683	0.102169	3.06046	0.00220994	0.0198141
Imp	438.681	0.626597	0.204792	3.05968	0.00221577	0.0198379
CG42260	822.069	0.540904	0.176788	3.05962	0.0022162	0.0198379
Hn	50.7773	2.07762	0.679161	3.05911	0.00221999	0.0198558
CG9147	73.0221	-0.831665	0.271942	-3.05825	0.00222634	0.0198965
CG10444	199.822	-0.847682	0.277457	-3.05518	0.00224927	0.0200851
ND-15	433.325	-0.654575	0.214283	-3.05473	0.00225267	0.0200992
jnj	124.294	0.448049	0.146751	3.05313	0.0022647	0.0201902
gb	40.8222	0.907659	0.297347	3.05253	0.00226923	0.0202143
CG33129	668.84	-0.216663	0.0709851	-3.05224	0.00227141	0.0202173
Dop1R2	321.007	0.470633	0.154218	3.05174	0.0022752	0.0202314
CG1492	223.302	-0.808513	0.264952	-3.05155	0.00227665	0.0202314
CG46302	310.797	-0.378629	0.124139	-3.05004	0.00228807	0.0203165
CG5618	110.474	0.963228	0.315988	3.04831	0.00230136	0.0204181
CG43114	4.02002	3.28497	1.07778	3.04791	0.00230441	0.0204287
Tig	27.2528	1.82231	0.598252	3.04606	0.0023186	0.0205381
snRNA:U6:96Ac	43.3114	2.77705	0.911814	3.04563	0.00232193	0.0205511
dysf	3.47773	4.70458	1.54495	3.04514	0.00232571	0.020568
DIP-alpha	169.377	0.531235	0.174587	3.04281	0.0023438	0.0207114
CG43191	18.1029	1.66485	0.547996	3.03806	0.00238105	0.0210237
CG4239	140.98	-0.487436	0.160509	-3.03681	0.00239094	0.0210942
hbs	185.599	-0.445121	0.146621	-3.03586	0.00239854	0.0211443
bdl	826.824	-0.690469	0.227501	-3.03502	0.00240521	0.0211862
Tim8	306.284	-0.520152	0.171425	-3.03429	0.00241099	0.0212202
CG34025	40.4161	1.23609	0.407677	3.03204	0.0024291	0.0213625
Tsp42Eh	34.3637	-1.85596	0.612244	-3.03141	0.00243412	0.0213896
CG15293	65.5118	3.41866	1.12862	3.02906	0.00245317	0.0215399
CG18542	191.234	-0.358473	0.118386	-3.028	0.00246178	0.021595
Syx1A	2611.14	-0.377557	0.124697	-3.02781	0.00246336	0.021595
tsl	19.4625	1.47565	0.487487	3.02705	0.00246954	0.021612
mRpL43	85.5233	-0.542734	0.179296	-3.02702	0.00246974	0.021612
slou	55.7607	0.779325	0.257497	3.02654	0.00247371	0.021612
cos	273.525	-0.519542	0.171669	-3.02642	0.00247469	0.021612
CG18622	49.7477	0.87727	0.289875	3.02637	0.0024751	0.021612
ttm50	128.504	-0.577502	0.190911	-3.02498	0.00248646	0.0216941
CG9941	315.187	-0.567073	0.187513	-3.02417	0.00249314	0.0217352
Ect4	876.52	0.633271	0.209638	3.02078	0.00252127	0.0219631
CG5611	46.9454	-0.731648	0.242244	-3.02029	0.00252532	0.0219648
ash1	591.461	0.678449	0.224631	3.02028	0.00252544	0.0219648
gammaSnap1	329.058	-0.468119	0.15501	-3.01992	0.00252839	0.0219731
CG18003	8.4356	3.41113	1.12975	3.01936	0.00253309	0.0219827
Cyp4p2	43.7525	1.13617	0.376302	3.01931	0.00253348	0.0219827
Pect	875.589	-0.270302	0.0895947	-3.01694	0.00255339	0.0221381
ear	421.261	0.27114	0.0898966	3.01613	0.00256023	0.0221799
CCT2	303.103	0.572947	0.190123	3.01355	0.00258206	0.0223515
CG17219	14.0684	1.62139	0.538423	3.01136	0.00260076	0.0224958
Myo61F	7.37924	3.32566	1.10455	3.01087	0.002605	0.0225148
Alg-2	304.611	-0.29961	0.0995397	-3.00995	0.00261288	0.0225653
Su(Tpl)	1009.66	0.721567	0.239767	3.00945	0.00261725	0.0225853
CG7560	12.6891	2.37413	0.789063	3.0088	0.00262283	0.0226158
Cyp4ac3	73.0153	1.47901	0.491669	3.00814	0.00262853	0.0226346
Pitslre	1382.81	0.35906	0.119366	3.00807	0.00262911	0.0226346
RpS27	4067.69	1.02259	0.340013	3.00751	0.00263398	0.022658
CG14545	2.28414	5.04127	1.67635	3.00728	0.00263594	0.022658
CG2909	97.8538	0.955772	0.31795	3.00605	0.00264668	0.0227326
lncRNA:CR46009	11.7299	1.29652	0.431443	3.00508	0.00265515	0.0227876
yuri	25.1696	1.25149	0.416538	3.00449	0.00266022	0.0228134
CG9636	628.141	-0.563469	0.187602	-3.00353	0.00266868	0.0228682
Hr4	78.4441	0.981581	0.326919	3.00252	0.00267754	0.0229263
ttv	606.489	0.309862	0.103254	3.00097	0.00269125	0.0230104
mts	2515.07	-0.30549	0.1018	-3.00088	0.00269204	0.0230104
tai	835.672	0.308515	0.102814	3.0007	0.00269362	0.0230104
Usp30	329.706	-0.533105	0.177784	-2.99861	0.00271212	0.0231505
Rab39	262.258	-0.32423	0.10818	-2.99714	0.00272525	0.0232447
Ufd4	965.349	-0.211834	0.0706971	-2.99636	0.00273223	0.023266
plum	271.305	0.385639	0.128709	2.99621	0.0027336	0.023266
endos	463.986	-0.326303	0.108907	-2.99616	0.00273407	0.023266
nemy	310.529	-0.871729	0.29103	-2.99532	0.00274157	0.0233118
Kmn1	41.7117	1.15983	0.38738	2.99404	0.00275314	0.0233922
PIG-F	59.971	-0.633898	0.211741	-2.99374	0.00275576	0.0233964
Sep4	982.724	-0.360339	0.120427	-2.99219	0.00276988	0.0234982
Schip1	453.173	-0.434557	0.145276	-2.99124	0.00277846	0.0235529
CG15211	36.5586	1.25847	0.420795	2.9907	0.00278338	0.0235764
snRNA:U2:34ABb	2.06619	3.48155	1.16454	2.98964	0.00279302	0.02364
CG14464	404.893	-0.309381	0.103523	-2.98853	0.00280322	0.0237081
dan	73.9411	-0.740193	0.247777	-2.98734	0.0028142	0.0237828
Lis-1	2648.84	-0.321871	0.107815	-2.9854	0.00283212	0.0239159
crol	1190.77	0.290954	0.0974778	2.98482	0.00283741	0.0239423
ths	435.722	0.282802	0.0947864	2.98357	0.00284904	0.0240221
CG5805	267.734	-0.528266	0.177205	-2.9811	0.00287218	0.0241987
frma	12.3031	2.95462	0.991243	2.98073	0.00287565	0.0242094
SerRS	116.196	0.51532	0.172957	2.97947	0.00288749	0.0242906
Oseg2	14.5611	2.11324	0.709396	2.97893	0.00289256	0.0243147
CG34423	4.56365	3.63144	1.21956	2.97766	0.00290458	0.0243818
CG13739	752.167	0.511401	0.171748	2.97762	0.00290497	0.0243818
CG12299	226.209	-0.382062	0.128339	-2.97697	0.00291113	0.02441
alphaTub84D	905.766	-0.555968	0.186773	-2.97671	0.00291364	0.02441
phtf	420.994	-0.523561	0.175903	-2.97642	0.00291634	0.02441
foxo	99.7346	0.530569	0.178263	2.97633	0.00291717	0.02441
woc	297.485	0.305801	0.102753	2.97606	0.00291974	0.024413
eIF4E6	16.181	1.69094	0.568347	2.97518	0.00292815	0.0244548
TBC1D16	568.703	-0.640909	0.215426	-2.97508	0.00292917	0.0244548
lncRNA:CR43973	17.6912	0.956257	0.32149	2.97446	0.00293507	0.0244856
beat-IV	740.383	-0.39162	0.131693	-2.97373	0.00294199	0.0245202
Dmtn	461.705	0.321662	0.108174	2.97356	0.00294367	0.0245202
ds	5.77651	3.46251	1.16486	2.97248	0.00295408	0.0245884
lncRNA:CR44999	3.18816	3.62118	1.21839	2.9721	0.00295766	0.0245996
CG17883	583.212	-0.393602	0.132492	-2.97077	0.00297057	0.0246851
Nazo	4.10343	4.52391	1.52291	2.97058	0.00297241	0.0246851
CIAPIN1	67.7057	0.501946	0.169001	2.97008	0.00297718	0.0247062
CG12766	2.75747	3.07814	1.03652	2.96969	0.00298105	0.0247196
Nepl6	9.8206	2.47801	0.834573	2.9692	0.00298581	0.0247405
CG2111	17.5085	1.30202	0.438668	2.96811	0.00299638	0.0248095
lncRNA:CR30055	314.391	-0.424475	0.143111	-2.96605	0.00301654	0.024943
Spn47C	11.1802	1.63204	0.550251	2.966	0.00301703	0.024943
asRNA:CR45185	15.3382	2.37698	0.801726	2.96482	0.00302856	0.0250196
mtDNA-helicase	29.5005	2.06647	0.697168	2.96409	0.00303579	0.0250606
CG9008	79.9862	-0.561872	0.189673	-2.96232	0.0030533	0.0251863
vig	2420.31	-0.426679	0.144055	-2.96192	0.00305723	0.0251999
mIF3	38.172	-0.881944	0.297857	-2.96096	0.00306681	0.02526
CG10936	149.27	0.531663	0.179683	2.9589	0.00308736	0.0254103
CG11334	51.1091	0.805303	0.272212	2.95836	0.00309278	0.0254359
lncRNA:CR43893	16.9822	2.08302	0.704418	2.95707	0.00310573	0.0255234
unc80	2071.45	0.520447	0.176118	2.9551	0.00312568	0.0256515
PLCXD	349.269	-1.37044	0.46376	-2.95506	0.00312613	0.0256515
CG5065	1184.96	-0.586227	0.198395	-2.95484	0.00312829	0.0256515
gwl	5.39505	3.79122	1.28331	2.95426	0.00313421	0.0256809
Prip	19.6584	-1.01664	0.344297	-2.95279	0.00314913	0.0257841
CG30015	637.455	0.634215	0.214867	2.95167	0.00316062	0.025859
lncRNA:CR43097	9.70285	2.96724	1.00549	2.95104	0.00316706	0.0258925
Vps52	134.306	-0.61927	0.209899	-2.95032	0.00317442	0.0259335
CG14968	22.3672	-1.18437	0.401513	-2.94977	0.00318014	0.0259609
lncRNA:CR45242	9.79939	-1.89872	0.643739	-2.94953	0.00318262	0.025962
snoRNA:lola-d	7.0633	1.5068	0.51107	2.94832	0.00319504	0.026044
GstT3	39.0021	1.51988	0.515641	2.94755	0.00320305	0.02609
CG31675	5.19436	2.64165	0.896687	2.94601	0.003219	0.0262006
Vav	447.908	0.43374	0.147356	2.94349	0.00324532	0.0263954
CG14823	13.4243	1.69254	0.576023	2.93832	0.00329992	0.0268198
CG46301	537.703	-0.428382	0.145813	-2.93789	0.00330455	0.0268376
CG42553	45.1015	0.789381	0.268735	2.93739	0.00330984	0.0268555
CG12814	14.0419	1.47524	0.502275	2.93711	0.00331282	0.0268555
CG44774	597.781	0.612244	0.208459	2.937	0.00331405	0.0268555
l(3)07882	90.908	0.571551	0.194627	2.93665	0.00331775	0.0268658
Cyt-c1L	12.2154	1.8687	0.636609	2.9354	0.00333117	0.0269547
Hs3st-B	135.287	-0.503624	0.171714	-2.93292	0.00335792	0.0271512
CG43867	923.639	0.348083	0.118746	2.93132	0.00337526	0.0272714
shf	75.7666	1.25536	0.428303	2.93102	0.00337856	0.0272781
Pep	1971.43	0.272593	0.0930131	2.9307	0.00338202	0.0272855
Den1	184.501	-0.498838	0.170224	-2.93048	0.00338443	0.0272855
CG4953	57.2914	-0.81197	0.277191	-2.92927	0.00339754	0.0273713
Ric	3369.82	-0.448317	0.153076	-2.92873	0.00340354	0.0273848
CG8478	10.8306	2.11237	0.721414	2.9281	0.0034104	0.0273848
CG4576	5.31135	2.64733	0.904164	2.92793	0.00341223	0.0273848
CG18809	278.532	-0.580581	0.198295	-2.92786	0.00341299	0.0273848
CG18179	2.38015	4.61966	1.57786	2.92781	0.00341362	0.0273848
enc	1530.25	-0.17337	0.0592194	-2.92759	0.00341603	0.0273848
CG9518	33.8949	0.761564	0.260138	2.92754	0.00341659	0.0273848
CCT3	276.838	0.477716	0.163214	2.92692	0.00342334	0.027419
CG12241	170.536	-0.668528	0.22845	-2.92637	0.00342944	0.027448
AIF	156.946	-0.497373	0.170052	-2.92484	0.00344636	0.0275634
Rev7	22.1465	-0.80698	0.275953	-2.92433	0.00345193	0.027588
eIF6	60.8077	0.790566	0.27039	2.9238	0.00345786	0.0276153
Zdhhc8	973.598	0.981432	0.335755	2.92306	0.0034661	0.0276611
Nhe1	165.568	-0.592551	0.202894	-2.9205	0.00349472	0.0278694
Cyp6a21	11.7033	2.5687	0.879904	2.9193	0.00350818	0.0279565
NSD	106.853	0.587399	0.201316	2.91779	0.00352521	0.0280719
CG6465	159.824	-1.20688	0.413775	-2.91676	0.00353683	0.0281442
Xpc	481.923	-0.699115	0.239739	-2.91615	0.00354379	0.0281669
BomBc3	11.5038	2.73325	0.93731	2.91606	0.00354479	0.0281669
pigeon	255.314	-0.560124	0.19211	-2.91564	0.00354962	0.028185
Rhp	95.105	0.776423	0.266354	2.91501	0.00355682	0.0282219
swa	4.2428	3.02796	1.03886	2.91471	0.00356024	0.0282288
CG16704	5.03138	4.03195	1.38459	2.91201	0.00359115	0.0284481
CG34375	6.83226	3.62168	1.24378	2.91183	0.00359319	0.0284481
cyc	158.305	-0.487537	0.167446	-2.91162	0.00359564	0.0284481
snoRNA:Or-aca5	4.87624	3.67282	1.26189	2.91057	0.00360769	0.0285214
CG5823	317.362	-0.286715	0.0985151	-2.91036	0.00361008	0.0285214
dnc	2877.33	0.534023	0.183518	2.90993	0.00361509	0.0285406
Gbs-70E	36.5115	0.981153	0.337229	2.90945	0.0036206	0.0285637
lncRNA:CR45358	16.2467	1.28212	0.440724	2.90914	0.00362429	0.0285724
RhoGAP54D	34.601	1.30971	0.450363	2.90813	0.00363596	0.0286439
FASN1	906.36	0.816233	0.280792	2.9069	0.00365034	0.0287367
CG10395	154.873	-0.39647	0.136405	-2.90655	0.00365435	0.0287477
CG32100	79.0532	-0.768983	0.26459	-2.90632	0.00365709	0.0287488
Stip1	348.885	0.347806	0.119721	2.90514	0.0036709	0.0288368
CR41501	6.13147	2.39504	0.824699	2.90414	0.00368266	0.0289086
UBL3	681.669	-0.254202	0.0875833	-2.9024	0.00370319	0.0290491
CG9672	7.39341	2.70039	0.931121	2.90015	0.00372981	0.0292316
Sb	5.10749	2.38218	0.821445	2.89999	0.00373176	0.0292316
Coq9	65.0817	-0.683557	0.235741	-2.89962	0.0037362	0.0292457
CG8665	5.13575	2.33187	0.804319	2.89918	0.00374141	0.0292657
CG33998	4.23869	1.8179	0.62712	2.8988	0.0037459	0.0292801
CG4596	246.237	-0.666562	0.229981	-2.89833	0.00375152	0.0292922
ifc	148.412	0.359235	0.12395	2.89823	0.00375276	0.0292922
lncRNA:CR43256	48.5393	0.935302	0.322769	2.89774	0.0037586	0.0293065
CG17167	62.0322	0.824255	0.284476	2.89745	0.00376208	0.0293065
PIG-U	98.393	-0.866019	0.298894	-2.89741	0.00376255	0.0293065
fru	1023.3	0.288408	0.0995508	2.89709	0.00376641	0.0293159
Tsp42Ei	6.97228	2.46446	0.850997	2.89597	0.00377991	0.0294002
mRpS14	98.3752	-0.518551	0.179096	-2.89539	0.00378688	0.0294321
CG30495	48.3492	1.04954	0.362511	2.89519	0.00378934	0.0294321
CG6067	16.6949	2.37396	0.820051	2.89489	0.00379295	0.0294393
san	146.012	-0.302214	0.104434	-2.89384	0.00380566	0.0295035
kermit	34.7298	0.70796	0.24465	2.89376	0.00380656	0.0295035
tou	820.972	0.498999	0.172467	2.8933	0.00381217	0.029511
NHP2	52.4766	0.821161	0.28382	2.89324	0.00381287	0.029511
Ho	210.503	-0.394185	0.136258	-2.89293	0.00381665	0.0295195
lncRNA:CR45120	7.20175	1.38022	0.477302	2.89171	0.00383157	0.0296142
Akt1	104.018	0.639444	0.22119	2.89093	0.00384109	0.029667
Cad89D	5.46326	5.25038	1.81666	2.89012	0.00385091	0.0297173
Ccm3	336.233	-0.713023	0.246725	-2.88995	0.00385299	0.0297173
Glos	30.8242	-0.872376	0.301963	-2.88901	0.00386453	0.0297855
Sec15	76.7711	-0.616196	0.213308	-2.88877	0.00386757	0.0297881
lncRNA:CR45237	8.8247	1.72762	0.598219	2.88793	0.00387781	0.0298267
mthl10	60.5624	1.12927	0.391041	2.88786	0.00387873	0.0298267
PheRS-m	238.693	-0.567784	0.196621	-2.8877	0.00388069	0.0298267
Ubc6	1085.05	-0.378889	0.131238	-2.88704	0.00388885	0.0298687
RpL23A	4958.65	0.42885	0.1487	2.884	0.00392655	0.0301218
Dnah3	10.6829	2.69248	0.933609	2.88395	0.00392727	0.0301218
CG42853	1.80143	4.54362	1.57626	2.88253	0.003945	0.0302368
cactin	122.164	0.435815	0.15127	2.88105	0.00396353	0.0303577
Wdr92	87.2272	-0.726782	0.252315	-2.88046	0.00397095	0.0303851
alpha4GT1	161.896	-0.666663	0.231454	-2.88033	0.00397261	0.0303851
Coq6	169.215	-0.383533	0.133193	-2.87954	0.00398258	0.0304367
CG1648	576.793	0.390126	0.135491	2.87936	0.00398488	0.0304367
CAH8	64.8027	-0.855254	0.297131	-2.87837	0.00399736	0.030511
Ggamma1	8924.23	-0.242395	0.0842207	-2.8781	0.00400083	0.0305163
Cdk5	169.062	-0.546284	0.18987	-2.87714	0.00401298	0.0305749
CG14153	11.5132	-2.65846	0.924056	-2.87695	0.0040154	0.0305749
Neb-cGP	587.924	-0.542161	0.188457	-2.87684	0.00401682	0.0305749
CG16935	191.823	-0.792243	0.275513	-2.87552	0.00403366	0.0306819
Alh	586.574	0.333098	0.115857	2.87508	0.00403922	0.0306891
CG16952	469.056	-0.232873	0.0810057	-2.87477	0.00404324	0.0306891
Abp1	233.36	-0.355788	0.123768	-2.87462	0.00404511	0.0306891
tud	1175.41	0.350475	0.121922	2.87457	0.00404572	0.0306891
CG34370	667.876	-0.374564	0.130319	-2.87421	0.00405046	0.0306972
Madm	330.776	-0.566905	0.197249	-2.87406	0.00405235	0.0306972
nudC	139.87	0.442911	0.154199	2.87233	0.00407459	0.0308445
CHES-1-like	471.87	0.485887	0.169215	2.87143	0.00408622	0.0309113
cher	23.3579	0.912998	0.318086	2.87028	0.00410104	0.0309921
CG32812	11.5783	3.24285	1.12992	2.86997	0.00410506	0.0309921
faf	847.681	0.298324	0.103954	2.86977	0.00410774	0.0309921
kon	47.7008	0.739309	0.257623	2.86974	0.00410813	0.0309921
mwh	9.407	3.00505	1.04734	2.86923	0.00411475	0.0310177
sphe	8.25855	1.87606	0.653896	2.86904	0.00411715	0.0310177
CG5800	27.0766	1.01217	0.352842	2.86862	0.00412261	0.0310377
lncRNA:CR45029	22.3858	1.32106	0.461006	2.8656	0.00416226	0.0313064
Pde1c	1489.13	0.523672	0.182753	2.86546	0.00416398	0.0313064
SF1	431.091	0.260339	0.090872	2.8649	0.00417145	0.0313412
CG34232	30.8138	1.1454	0.399937	2.86396	0.00418382	0.031399
ATPsynD	1139.37	-0.541512	0.189083	-2.86388	0.00418483	0.031399
Ugt305A1	2.51625	2.84237	0.992724	2.86321	0.00419379	0.031441
Cow	2941.06	-0.316996	0.110721	-2.86303	0.00419612	0.031441
Traf6	245.521	-0.400117	0.139811	-2.86184	0.00421192	0.031538
Gp93	349.556	0.358875	0.12543	2.86115	0.00422109	0.0315833
CG15514	165.191	0.467591	0.163439	2.86095	0.0042237	0.0315833
CG12341	56.1265	-0.588039	0.205707	-2.85862	0.0042549	0.0317951
clos	35.1226	1.10477	0.386606	2.85762	0.00426829	0.0318655
140up	45.2196	-0.602791	0.210951	-2.85749	0.0042701	0.0318655
RpL18A	4337.53	0.883677	0.309332	2.85672	0.00428038	0.0319206
eIF4G2	817.385	0.397193	0.139076	2.85594	0.00429096	0.031978
Usp10	314.352	0.370798	0.129993	2.85244	0.00433851	0.0323105
DNApol-epsilon255	46.2821	1.87818	0.659056	2.8498	0.00437461	0.0325574
mRpL34	27.3758	-0.919232	0.322722	-2.84838	0.00439431	0.0326819
bwa	184.354	-0.423383	0.14867	-2.84781	0.00440211	0.0327179
nan	2.09721	-4.24113	1.49009	-2.84622	0.00442414	0.0328517
CG6685	41.1027	-0.677907	0.238189	-2.84608	0.00442607	0.0328517
GlyS	335.5	-0.550506	0.193476	-2.84534	0.00443639	0.0328802
CR31032	36.1037	-0.842477	0.296115	-2.8451	0.00443975	0.0328802
nerfin-1	12.0626	1.3087	0.459996	2.84503	0.00444067	0.0328802
Met75Cb	5.9026	4.77568	1.67865	2.84495	0.00444182	0.0328802
Cap-H2	189.98	0.586176	0.206074	2.84449	0.00444827	0.0329058
CG10077	6404.46	0.241092	0.0847843	2.84359	0.00446087	0.0329593
psq	1085.48	0.265397	0.0933332	2.84355	0.00446146	0.0329593
Cen	355.223	-0.730613	0.256996	-2.8429	0.00447052	0.0330041
RabX6	34.9427	-0.74882	0.263731	-2.83934	0.00452076	0.0333527
Elal	107.754	1.08008	0.380494	2.83862	0.00453084	0.0333846
CG30432	2.42139	3.18099	1.12062	2.83859	0.00453139	0.0333846
dgo	7.89499	1.89379	0.66724	2.83825	0.00453614	0.0333846
CG3702	302.992	-0.447407	0.157639	-2.83818	0.00453719	0.0333846
CrebA	131.29	0.720129	0.253774	2.83768	0.00454426	0.0334144
CG31798	6.73561	1.45678	0.513751	2.83557	0.00457441	0.0336081
CG32278	352.215	-0.717527	0.25306	-2.83541	0.00457674	0.0336081
lncRNA:CR43242	34.411	-1.0514	0.370847	-2.83514	0.00458054	0.0336081
topi	2.83575	3.22102	1.13632	2.83461	0.00458813	0.0336081
Asph	62.8647	0.751656	0.265172	2.8346	0.0045883	0.0336081
rho-5	548.777	-0.306874	0.108262	-2.83456	0.00458888	0.0336081
Tmc	19.5785	0.977988	0.345193	2.83316	0.00460902	0.0337333
Rim2	534.373	-0.627211	0.221411	-2.83279	0.00461433	0.0337498
CG17726	36.6192	-0.663573	0.234282	-2.83236	0.00462052	0.0337726
SsRbeta	218.776	0.282899	0.0998891	2.83214	0.00462383	0.0337744
Csp	1410.86	-0.397941	0.140547	-2.83138	0.00463475	0.0338318
Alg2	62.961	-0.605208	0.213774	-2.83106	0.00463942	0.0338435
CG13982	80.5957	-0.865142	0.305665	-2.83036	0.00464959	0.0338953
Gart	57.2306	0.76825	0.271459	2.83008	0.00465368	0.0339027
RpL35	2679.15	0.795416	0.281133	2.82933	0.00466458	0.0339598
RpLP1	3702.49	0.766336	0.270955	2.82828	0.00467987	0.0340417
Ars2	705.546	0.60367	0.213465	2.82796	0.0046845	0.0340417
CG4462	32.6294	-0.889559	0.314562	-2.82792	0.00468509	0.0340417
cact	473.237	0.403984	0.14299	2.82526	0.00472424	0.0343036
CG7945	594.435	-0.338977	0.120102	-2.82241	0.00476641	0.034587
CG30411	4.49444	3.76148	1.33284	2.82215	0.00477033	0.0345927
CG10958	74.6633	-0.564439	0.200204	-2.81931	0.00481265	0.0348767
danr	89.3627	-0.607511	0.215511	-2.81893	0.00481843	0.0348916
Gdi	1776.64	-0.492922	0.174872	-2.81875	0.00482103	0.0348916
lncRNA:CR45232	13.1665	4.99904	1.77378	2.8183	0.00482785	0.0349181
Rheb	387.392	-0.358742	0.12731	-2.81787	0.00483429	0.0349417
pav	4.12163	2.74107	0.972879	2.81748	0.00484018	0.0349614
RpL35A	1688.17	0.556998	0.19804	2.81256	0.00491496	0.0354784
Ir100a	5.7927	3.03171	1.0789	2.81	0.0049541	0.0357375
CG15611	82.0507	-0.936416	0.333524	-2.80764	0.00499053	0.0359768
DMAP1	185.749	0.390045	0.13898	2.80649	0.00500844	0.0360824
CG1246	7.20155	1.41107	0.502985	2.8054	0.00502538	0.0361808
Muc11A	4.75605	4.87659	1.73844	2.80516	0.00502916	0.0361844
bi	455.781	0.870121	0.310414	2.8031	0.00506146	0.036393
CG15270	562.604	0.366888	0.130925	2.80227	0.00507448	0.0364629
mt:CoII	41288	-0.654731	0.233719	-2.80135	0.00508886	0.0365424
CG42554	92.9632	-0.622264	0.222205	-2.8004	0.0051039	0.0366195
sisRNA:CR46364	5.46818	1.9748	0.705274	2.80005	0.00510948	0.0366195
CG13609	14.8218	-0.886271	0.31652	-2.80005	0.00510954	0.0366195
Sidpn	142.983	0.467866	0.167137	2.7993	0.00512133	0.0366802
CG34325	34.3145	1.54971	0.553766	2.7985	0.0051341	0.0367267
Cals	2714.08	-0.389943	0.139365	-2.79799	0.00514213	0.0367267
CG7839	114.564	0.776948	0.277686	2.79793	0.0051431	0.0367267
Sccpdh1	158.488	-0.539983	0.193008	-2.79773	0.00514631	0.0367267
CG32176	111.804	0.509481	0.182118	2.79753	0.00514942	0.0367267
Obp19c	7.08462	2.84735	1.01782	2.79751	0.00514982	0.0367267
stas	496.022	-0.27473	0.098208	-2.79743	0.00515112	0.0367267
CG31176	10.0477	-1.42947	0.511184	-2.79638	0.00516782	0.0368219
Nipped-A	651.267	0.602095	0.215387	2.79541	0.00518347	0.0369097
hid	78.9179	0.514953	0.184271	2.79454	0.0051974	0.036985
CG11362	12.6945	2.60522	0.932428	2.79402	0.00520574	0.0370168
GC1	140.641	-0.849484	0.304056	-2.79384	0.00520857	0.0370168
CG6527	24.8911	0.87078	0.311705	2.79361	0.0052124	0.0370201
CG42390	316.358	0.838732	0.300268	2.79328	0.00521762	0.0370333
CG2865	496.297	0.782421	0.280421	2.79017	0.00526804	0.0373656
dsx	37.9078	1.38405	0.496079	2.78998	0.0052712	0.0373656
Tspo	43.2379	0.788802	0.282798	2.78928	0.00528253	0.0374025
mtgo	1007.94	0.276897	0.0992803	2.78904	0.00528638	0.0374025
CG10188	508.621	-0.351652	0.126084	-2.78903	0.00528658	0.0374025
CG13937	484.344	-0.413439	0.148269	-2.78844	0.00529623	0.0374468
PMP34	195.396	-0.541725	0.194442	-2.78605	0.0053354	0.0376768
CG30467	45.385	-0.683386	0.245289	-2.78604	0.00533562	0.0376768
Nipped-B	1519.61	0.361471	0.129753	2.78584	0.005339	0.0376768
east	1094.28	0.356176	0.127946	2.78379	0.0053727	0.0378904
CG5902	155.032	-0.677575	0.243508	-2.78255	0.00539328	0.0380096
tun	326.17	0.407845	0.146582	2.78236	0.00539649	0.0380096
eEF1alpha2	6583.68	-0.366891	0.131898	-2.78162	0.00540884	0.0380543
PsGEF	922.624	0.300711	0.108108	2.78157	0.00540973	0.0380543
Achl	36.379	-1.69551	0.609766	-2.78059	0.00542596	0.0381441
KLHL18	262.688	-0.667779	0.24019	-2.78021	0.00543244	0.0381654
RpS29	4363.71	0.635867	0.22882	2.7789	0.00545437	0.0382951
RtGEF	258.744	0.417651	0.150305	2.77869	0.00545794	0.0382958
CG14200	393.164	0.508513	0.183029	2.77833	0.00546399	0.0383139
Cp18	4.72149	1.66948	0.601003	2.77782	0.00547243	0.0383231
RluA-1	23.2483	1.00957	0.363442	2.77779	0.00547292	0.0383231
hd	26.683	1.46712	0.528216	2.77749	0.00547805	0.0383231
fest	39.2457	1.94994	0.702067	2.77742	0.00547919	0.0383231
ETHR	22.6996	0.789241	0.284202	2.77705	0.00548551	0.038343
MCPH1	41.4413	0.839997	0.302573	2.77618	0.00550015	0.0383999
CG5966	6.04981	2.96927	1.06956	2.77615	0.00550061	0.0383999
CG14985	35.7881	0.751863	0.270887	2.77556	0.00551062	0.0384455
svr	2527.86	-0.278244	0.100261	-2.77519	0.005517	0.0384657
CG5910	29.5903	0.82297	0.29658	2.77487	0.0055224	0.038479
ine	312.207	-0.643891	0.232115	-2.77402	0.00553684	0.0385553
Smr	1239.72	0.557938	0.201337	2.77116	0.00558565	0.0388705
sev	146.812	0.692692	0.249989	2.77089	0.00559031	0.0388705
lncRNA:CR46005	5.29334	4.49652	1.62295	2.77058	0.00559562	0.0388705
Fit1	186.728	0.569341	0.205497	2.77055	0.0055962	0.0388705
SmD1	37.2306	0.762657	0.275516	2.7681	0.00563834	0.0391386
CG1529	25.9248	1.00375	0.362685	2.76755	0.00564797	0.0391808
CG43394	51.3744	0.711028	0.257126	2.76529	0.0056872	0.0394282
CG5758	3914.22	-0.646941	0.23404	-2.76424	0.00570563	0.0395287
CG15014	29.2707	-0.729114	0.263801	-2.76388	0.00571182	0.0395287
lncRNA:CR40341	2.30486	2.82146	1.02092	2.76366	0.00571578	0.0395287
Tsp96F	597.385	-0.607056	0.219658	-2.76364	0.00571603	0.0395287
HDAC1	268.391	0.530765	0.192076	2.7633	0.00572198	0.0395451
CG8229	210.727	-0.595015	0.215398	-2.76239	0.00573795	0.0396306
Myo10A	12.0555	2.31128	0.836996	2.7614	0.00575548	0.0397268
lola	4089.99	0.185196	0.0670801	2.76082	0.00576561	0.0397719
nonA	909.678	0.184434	0.0668545	2.75873	0.00580256	0.0400018
CG9747	4.12413	-2.8035	1.01635	-2.75839	0.00580861	0.0400185
Hexo1	123.64	-0.506926	0.183805	-2.75795	0.00581653	0.0400481	x
Fsn	237.121	-0.271453	0.0984483	-2.75732	0.00582781	0.0400775
ea	13.5429	1.07524	0.389967	2.75726	0.00582882	0.0400775
Tsc1	215.844	-0.477481	0.173183	-2.7571	0.00583169	0.0400775
Sf3b6	283.254	-0.240048	0.0870838	-2.75651	0.0058421	0.0401033
CR41243	2.114	3.91578	1.42057	2.75648	0.00584272	0.0401033
Phf7	2.98924	3.83016	1.38989	2.75572	0.00585632	0.0401717
RpL7A	3292.48	0.721606	0.261894	2.75534	0.00586313	0.0401934
CG12025	1106.04	-0.291416	0.105862	-2.75279	0.00590894	0.04046
CG4669	28.6199	0.800428	0.290772	2.75277	0.00590935	0.04046
CG7251	5.23105	3.87968	1.40974	2.75206	0.00592215	0.0405225
ft	7.0501	2.18695	0.794732	2.75181	0.0059267	0.0405285
CG12213	410.766	-0.49591	0.180323	-2.75012	0.0059573	0.0407125
CG9896	484.61	-0.587271	0.213585	-2.74959	0.00596706	0.040754
CG7794	11.4987	3.11594	1.13381	2.74821	0.00599209	0.0408996
Nrk	68.1999	-0.611001	0.22239	-2.74743	0.00600645	0.0409723
CG31637	345.6	-0.334804	0.121881	-2.74697	0.0060148	0.0409831
l(2)37Bb	80.8983	-0.689434	0.250983	-2.74694	0.00601547	0.0409831
CG10337	2.69115	4.17115	1.51896	2.74605	0.00603178	0.0410567
scpr-A	8.04198	3.46316	1.26126	2.7458	0.00603629	0.0410567
Cpr11B	24.385	1.5525	0.56542	2.74574	0.00603743	0.0410567
RpS5a	1835.33	0.526132	0.191739	2.744	0.00606949	0.0412368
Nplp2	681.221	2.72396	0.992734	2.7439	0.00607138	0.0412368
CG8910	433.956	-0.482395	0.175904	-2.74238	0.00609957	0.0414028
Paip2	758.702	-0.215296	0.078514	-2.74214	0.00610411	0.0414081
CG15160	178.06	0.373937	0.136447	2.74053	0.00613393	0.0415849
lawc	474.998	0.22571	0.082384	2.73973	0.00614891	0.0416608
lncRNA:CR43309	8.36377	5.03487	1.83821	2.73901	0.00616253	0.0417275
RhoGEF64C	4.88932	1.9164	0.700052	2.73752	0.00619052	0.0418746
Smg5	1158.82	-0.335865	0.122693	-2.73745	0.00619184	0.0418746
CG31097	10.6542	1.54855	0.565836	2.73675	0.00620489	0.0419371
NaCP60E	2403.23	0.300959	0.110041	2.73498	0.00623838	0.0421377
CG3618	534.916	-0.533359	0.195056	-2.73439	0.00624957	0.0421875
Clc	839.53	-0.230337	0.0842487	-2.73401	0.00625678	0.0421947
CG32695	13.9861	1.7918	0.655392	2.73393	0.00625828	0.0421947
ct	1627.91	0.445641	0.163045	2.73323	0.00627157	0.0422585
GNBP3	15.7391	3.29394	1.20534	2.73279	0.00628011	0.0422783
[truncated: 121 more rows]

## Sheet: Table S5 - astro
Table S5. Differentially expressed genes between d70 and d5 in sorted astrocyte-like glia, 86E01 driver line
[truncated: 1,227 more rows]

[truncated: 1 more sheets: Table S6 - oligos]
